# Supplementary material for: A prospective survey of Streptococcus pyogenes infections in French Brittany from 2009 to 2017: Comprehensive dynamic of new emergent emm genotypes
Source: PLoS One. 2020 Dec 17;15(12):e0244063. doi: 10.1371/journal.pone.0244063 (PMC7746304; doi:10.1371/journal.pone.0244063)
Supplement: S1 File — (XLSX) [file pone.0244063.s005.xlsx]

## Sheet: Sheet1
anonyme id	gendre	age-yrs	sampling date	sampling site	residency-rennes (yes:no)	pathology	portal of entry	general symptoms	blood culture	skin lesion	surgery<7d	iv du	homeless	copd	card failure	other comorb	diabetes	alcohol abuse	steroids	solid cancer	blood cancer	carriage=0; non-inv=1; prob-inv=2, def-inv=3	emm type
V1_0	f	80.51	01/17/2009	Blood	Yes	Bacteriemia only	Not Known	FS	pos	1	0	0	0	0	0	0	0	0	0	0	0	3	12
V1_1	m	40.37	01/20/2009	Skin	Yes	nNDH	Cutaneous	FS	neg	1	0	1	1	0	0	0	0	0	0	0	0	2	44
V1_2	f	83.16	01/20/2009	Skin	No	Cut abcess	Cutaneous	FS	neg	0	1	0	0	0	0	0	0	0	0	0	0	2	75
V1_3	f	25.45	02/14/2009	Oro-pharyngeal	Yes	Angina	ORL-Resp	FS	neg	0	0	0	0	0	0	0	0	0	1	0	0	1	28
V1_4	m	50.59	02/23/2009	Synovial fluid	Yes	Septic arthritis	Cutaneous	FS	nd	1	0	1	1	0	0	0	0	1	0	0	0	3	44
V1_5	m	62.44	2009-01-03	Skin	No	Cut abcess	Cutaneous	FS	neg	0	0	0	0	0	0	0	0	0	0	0	0	2	3
V1_6	m	78.89	2009-04-03	Blood	No	Erysipela	Cutaneous	SS	pos	1	0	0	0	0	0	0	0	1	0	0	0	3	44
V1_7	m	0.95	03/14/2009	Oro-pharyngeal	No	Peritonsilar abcess	ORL-Resp	FS	nd	1	0	0	0	0	0	0	0	0	0	0	0	2	28
V1_8	f	37.37	03/18/2009	Adenitis	Yes	Other	ORL-Resp	FS	neg	0	0	0	0	0	0	0	0	0	0	0	0	3	1
V1_9	m	79.95	2009-07-04	Skin	No	NDH	Cutaneous	FS	neg	1	0	0	0	0	1	0	0	0	0	0	0	3	28
V1_10	m	70.22	04/18/2009	Oro-pharyngeal	No	Peritonsilar abcess	ORL-Resp	FS	nd	1	0	0	0	0	0	0	0	0	0	0	0	2	1
V1_11	m	32.09	04/25/2009	Skin	Yes	NDH	Cutaneous	FS	neg	1	0	0	0	0	0	0	0	0	0	0	0	3	12
V1_13	f	69.12	04/27/2009	Surgical sample	No	Other	Cutaneous	FS	neg	1	0	0	0	0	0	1	0	0	0	0	0	2	89
V1_15	f	80.03	2009-03-05	Blood	No	Erysipela	Cutaneous	FS	pos	0	0	0	0	0	0	0	0	0	0	0	0	3	2
V1_17	f	74.12	05/20/2009	Skin	Yes	NDH	Cutaneous	SS	pos	1	0	0	0	0	1	1	1	0	0	0	0	3	89
V1_18	m	40.91	05/21/2009	Skin	Yes	nNDH	Cutaneous	FS	neg	1	0	0	1	0	0	0	0	1	0	0	0	2	1
V1_20	m	64.92	05/23/2009	Skin	No	Erysipela	Cutaneous	FS	neg	1	0	0	0	0	0	0	0	0	0	0	0	1	28
V1_21	f	51.56	2009-04-06	Blood	No	Bacteriemia only	Not Known	FS	pos	1	0	0	0	0	0	0	0	0	0	1	0	3	28
V1_22	f	11.48	2009-05-06	Skin	No	Supef Cut Inf	Cutaneous	FS	nd	1	0	0	0	0	0	0	0	0	0	0	0	1	2
V1_23	m	48.67	2009-12-06	Blood	No	Pleuro-pulmonary	ORL-Resp	SS	pos	0	1	0	0	0	0	0	0	0	1	1	0	3	1
V1_25	m	30.69	2009-12-06	Blood	No	nNDH	Cutaneous	FS	pos	1	0	0	0	0	0	0	0	0	0	0	0	3	89
V1_26	m	83.32	2009-08-07	Surgical sample	No	Other	Cutaneous	FS	pos	1	1	0	0	0	1	1	0	0	0	0	0	3	12
V1_27	m	41.51	2009-12-07	Skin	Yes	Cut abcess	Cutaneous	FS	neg	1	0	1	1	0	0	0	0	1	0	0	0	2	44
V1_28	m	41.04	2009-12-07	Skin	Yes	Supef Cut Inf	Cutaneous	FS	neg	1	0	0	1	0	0	0	0	1	0	0	0	1	44
V1_29	m	44.89	07/28/2009	Skin	Yes	Erysipela	Cutaneous		neg	1	0	0	0	0	0	0	0	0	0	0	0	1	1
V1_30	m	38.42	08/16/2009	Skin	Yes	Erysipela	Cutaneous	FS	nd	1	0	0	1	0	0	0	0	0	0	0	0	1	44
V1_31	m	45.85	08/19/2009	Skin	No	Supef Cut Inf	Cutaneous	FS	neg	1	0	0	1	0	0	0	0	0	0	0	0	1	44
V1_32	f	20.2	08/18/2009	Ano-genital	Yes	Puerperal sepsis	Genital	FS	nd	0	0	0	0	0	0	0	0	0	0	0	0	3	4
V1_34	f	26.87	2009-12-09	Skin	No	Supef Cut Inf	Cutaneous	FS	nd	1	0	0	0	0	0	0	0	0	0	0	0	1	44
V1_35	m	3.59	09/18/2009	Blood	No	nNDH	Cutaneous	FS	pos	1	0	0	0	0	0	0	0	0	0	0	0	3	77
V1_36	m	56.59	09/17/2009	Skin	Yes	Other cutaneous	Cutaneous		nd	1	0	0	0	0	0	0	0	0	0	0	0	2	3
V1_37	f	48.03	09/22/2009	Skin	Yes	Supef Cut Inf	Cutaneous	FS	nd	1	0	0	0	0	0	0	0	0	0	0	0	1	9
V1_38	m	3.88	06/24/2009	Pleuro-Pulmonary	No	Carriage	ORL-Resp	A	nd	0	0	0	0	1	0	0	0	0	0	0	0	0	1
V1_39	m	45.98	2009-08-07	Skin	Yes	Supef Cut Inf	Cutaneous	FS	nd	0	0	1	1	0	0	0	0	0	0	0	0	1	44
V1_40	f	62.38	2009-07-05	Blood	Yes	Bacteriemia only	Not Known	FS	pos	0	0	0	0	0	0	0	0	0	0	0	1	3	12
V1_41	m	35.57	02/27/2009	Skin	Yes	Supef Cut Inf	Cutaneous		neg	1	0	0	0	0	0	0	0	0	0	0	0	1	44
V1_42	f	31.22	10/20/2009	Synovial fluid	No	Septic arthritis	Not Known	FS	neg	1	0	0	0	0	0	0	0	0	0	0	0	3	28
V1_43	m	79.54	2009-05-11	Blood	Yes	Pleuro-pulmonary	ORL-Resp	SS	pos	0	0	0	0	1	0	0	1	1	0	0	0	3	6
V1_44	m	24.94	2009-12-11	Skin	Yes	nNDH	Cutaneous	FS	nd	1	0	1	1	0	0	1	0	1	0	0	0	2	44
V1_45	m	38.52	02/13/2009	Skin	No	Supef Cut Inf	Cutaneous	FS	nd	1	0	1	1	0	0	1	0	1	0	0	0	1	44
V1_46	m	37.44	11/16/2009	Skin	Yes	Cut abcess	Cutaneous	FS	neg	1	0	0	0	0	0	0	0	0	0	0	0	2	44
V1_47	m	34.6	2009-12-11	Skin	Yes	Supef Cut Inf	Cutaneous	FS	nd	1	0	0	1	0	0	0	0	1	0	0	0	1	77
V1_48	m	24.49	11/20/2009	Skin	Yes	nNDH	Cutaneous	FS	nd	1	0	0	1	0	0	0	0	1	0	0	0	2	44
V1_49	f	52.01	2009-07-11	Blood	No	Endometritis	Genital	SS	pos	0	0	0	0	0	0	0	0	0	0	0	0	3	44
V1_50	m	7.25	2009-09-11	Pleuro-Pulmonary	No	Pleuro-pulmonary	ORL-Resp	FS		0	0	0	0	0	0	0	0	0	0	0	0	3	44
V1_51	f	63.66	2009-10-11	Ano-genital	No	Carriage	Genital	A	nd	0	0	0	0	0	0	1	0	0	0	0	0	0	28
V1_52	f	43.53	11/13/2009	Ano-genital	No	Vulvo vaginitis	Genital	L	nd	0	0	0	0	0	0	0	0	0	0	0	0	1	89
V1_53	m	18.68	11/24/2009	Skin	Yes	nNDH	Cutaneous	FS	neg	1	0	0	0	0	0	1	1	0	0	0	0	2	44
V1_54	m	35.94	2009-03-12	Skin	Yes	Supef Cut Inf	Cutaneous	FS	nd	1	0	0	1	0	0	0	0	1	0	0	0	1	44
V1_55	f	38.47	11/25/2009	Surgical sample	Yes	Other	Not Known	FS	pos	0	0	0	0	0	0	0	0	0	0	0	0	3	28
V1_56	f	10.55	11/30/2009	Oro-pharyngeal	No	Mastoïditis	ORL-Resp	FS	nd	1	0	0	0	0	0	1	0	0	0	0	0	3	1
V1_57	m	43.2	12/26/2009	Skin	Yes	Supef Cut Inf	Cutaneous	FS	neg	1	0	1	1	0	0	0	0	1	0	0	0	1	44
V1_58	f	62.5	12/22/2009	Skin	No	nNDH	Cutaneous	FS	neg	1	0	0	0	0	0	0	0	0	0	0	0	2	89
V1_59	f	47.45	12/28/2009	Skin	No	nNDH	Cutaneous	FS	neg	1	0	0	0	0	0	0	0	0	0	0	0	2	89
V1_60	m	61.59	2010-04-01	Blood	No	Other ORL	ORL-Resp	SS	pos	0	0	0	0	1	0	0	0	0	0	0	0	3	3
V1_61	m	68.04	2010-02-01	Skin	No	nNDH	Cutaneous	SS	neg	1	0	0	0	0	0	1	0	0	1	0	0	3	28
V1_62	m	74.59	12/27/2009	Pleuro-Pulmonary	No	Pleuro-pulmonary	ORL-Resp	L		0	0	0	0	1	0	0	0	0	0	0	0	2	28
V1_63	m	8.45	2010-05-01	Skin	No	Impetigo	Cutaneous	FS	nd	1	0	0	0	0	0	0	0	0	0	0	0	1	28
V1_64	f	1.82	2010-06-01	Ano-genital	No	Anitis	Genital	L	nd	1	0	0	0	0	0	0	0	0	0	0	0	1	77
V1_65	m	62.95	2010-06-01	Blood	No	Pleuro-pulmonary	ORL-Resp	SS	pos	0	0	0	0	0	0	0	0	0	0	1	0	3	28
V1_66	f	7.47	2009-05-12	Skin	No	Cut abcess	Cutaneous	FS		1	0	0	0	0	0	0	0	0	0	0	0	2	12
V1_67	m	4.58	2009-01-12	Skin	No	Supef Cut Inf	Cutaneous	FS	nd	1	0	0	0	0	0	0	0	0	0	0	0	1	4
V1_68	m	79.03	12/24/2009	Blood	No	nNDH	Cutaneous	FS	pos	1	0	0	0	0	0	0	0	0	0	0	0	3	2
V1_69	m	65.04	2010-05-01	Blood	No	Bacteriemia only	Not Known	SS	pos	0	0	0	0	0	0	0	0	1	0	1	0	3	3
V1_70	m	63.83	2010-11-01	Skin	Yes	Supef Cut Inf	Cutaneous	FS	nd	1	0	0	0	0	0	1	0	0	0	0	0	1	28
V1_71	m	79.19	01/15/2010	Skin	No	NDH	Cutaneous	FS	neg	1	1	0	0	0	0	0	0	0	0	0	0	3	11
V1_72	m	67.36	01/16/2010	Blood	Yes	Erysipela	Cutaneous	FS	pos	1	0	0	0	0	1	0	1	0	0	1	0	3	28
V1_73	m	27.66	01/14/2010	Skin	No	nNDH	Cutaneous	FS	nd	1	0	0	0	0	0	0	0	0	0	0	0	2	89
V1_74	m	41.74	01/24/2010	Skin	Yes	Supef Cut Inf	Cutaneous	FS	neg	1	0	0	0	0	0	0	0	1	0	0	0	1	44
V1_75	f	78.41	01/20/2010	Skin	No	nNDH	Cutaneous	FS		1	0	0	0	0	1	0	0	0	0	0	0	2	2
V1_76	m	41.68	01/21/2010	Skin	No	nNDH	Cutaneous	FS	nd	1	0	0	1	0	0	0	0	1	0	0	0	2	44
V1_77	f	11.72	2010-03-02	Oro-pharyngeal	No	Other ORL	ORL-Resp	FS	neg	0	0	0	0	0	0	0	0	0	0	0	0	2	3
V1_78	m	31.3	2010-08-02	Skin	Yes	Supef Cut Inf	Cutaneous	FS	nd	1	0	1	1	0	0	0	0	1	0	0	0	1	44
V1_79	m	62.43	2010-10-02	Skin	No	Supef Cut Inf	Cutaneous	FS	neg	1	0	0	0	0	0	0	1	0	0	1	0	1	44
V1_80	f	35.9	02/21/2010	Skin	Yes	Supef Cut Inf	Cutaneous	FS	neg	1	1	0	0	0	0	1	1	0	0	0	0	1	44
V1_81	f	25.25	02/22/2010	Skin	No	nNDH	Cutaneous	FS	neg	1	0	1	0	0	0	0	0	0	0	0	0	2	44
V1_82	f	81.15	02/22/2010	Skin	No	Supef Cut Inf	Cutaneous	FS	nd	0	0	0	0	0	0	0	0	0	0	0	0	1	89
V1_83	m	78.72	02/25/2010	Skin	No	Erysipela	Cutaneous	FS	pos	1	0	0	0	0	0	1	0	0	0	0	0	3	89
V1_84	f	61.02	02/28/2010	Blood	No	Erysipela	Cutaneous	FS	pos	1	0	0	0	0	0	0	0	0	0	1	0	3	89
V1_85	m	16.28	02/26/2010	Skin	Yes	nNDH	Cutaneous	FS	nd	1	0	0	0	0	0	1	0	0	0	0	0	2	68
V1_86	f	83.09	2010-09-03	Blood	Yes	Deep Abcess	Cutaneous	FS	pos	1	0	0	0	0	0	0	0	0	0	0	0	3	1
V1_88	m	23.92	03/15/2010	Skin	Yes	Cut abcess	Cutaneous	FS	nd	1	0	0	0	0	0	0	0	0	0	0	0	2	77
V1_89	f	35.13	2010-12-03	Blood	No	Bacteriemia only	Not Known	FS	pos	0	0	0	0	0	0	0	0	0	0	0	0	3	28
V1_90	f	34.3	03/22/2010	Oro-pharyngeal	Yes	Angina	ORL-Resp	FS	neg	0	0	0	0	0	0	0	0	0	0	0	0	1	89
V1_91	m	39.3	2010-01-04	Blood	Yes	Bacteriemia only	Cutaneous	FS	pos	0	0	0	0	0	0	0	0	0	0	0	0	3	44
V1_92	m	79.8	2010-01-04	Skin	No	nNDH	Cutaneous	FS	nd	1	0	0	0	0	0	1	1	0	0	0	0	3	28
V1_93	f	81.09	2010-07-04	Skin	No	nNDH	Cutaneous	FS	neg	0	0	0	0	0	0	0	0	0	0	0	0	3	1
V1_94	m	82.44	2010-08-04	Skin	Yes	nNDH	Cutaneous	L	neg	1	0	0	0	0	0	1	1	0	0	0	0	2	89
V1_95	m	3.55	2010-09-04	Ano-genital	Yes	Anitis	Genital	L	nd	0	0	0	0	0	0	0	0	0	0	0	0	1	28
V1_96	f	60.76	2010-10-04	Blood	No	Endometritis	Genital	FS	pos	0	1	0	0	0	0	0	0	0	0	0	0	3	28
V1_97	m	61.61	04/21/2010	Blood	Yes	NDH	Cutaneous	FS	pos	1	0	0	0	0	0	0	0	0	0	0	0	3	3
V1_98	f	61.06	04/21/2010	Skin	Yes	Carriage	Cutaneous	A	neg	0	0	0	0	0	0	0	0	0	0	0	0	0	3
V1_99	f	88.05	04/27/2010	Blood	Yes	Erysipela	Cutaneous	FS	pos	1	0	0	0	0	0	0	0	0	0	0	0	3	89
V1_100	f	72.67	04/22/2010	Skin	No	NDH	Cutaneous	SS	neg	1	0	0	0	0	0	0	0	0	1	0	0	3	28
V1_101	m	54.91	04/23/2010	Skin	No	NDH	Cutaneous	FS	neg	1	0	0	0	0	0	1	0	0	0	0	0	3	1
V1_102	m	44.91	04/27/2010	Oro-pharyngeal	No	Peritonsilar abcess	ORL-Resp	FS	nd	0	0	0	0	0	0	0	0	0	0	0	0	2	3
V1_103	f	40.45	04/30/2010	Skin	No	nNDH	Cutaneous	SS	neg	1	0	0	0	0	0	0	0	0	0	0	0	3	28
V1_104	f	2.15	2010-01-05	Blood	Yes	Mastoïditis	ORL-Resp	FS	pos	1	0	0	0	0	0	0	0	0	0	0	0	3	87
V1_105	m	5.09	2010-04-05	Oro-pharyngeal	Yes	Cut abcess	Cutaneous	FS	nd	1	0	0	0	0	0	0	0	0	0	0	0	2	11
V1_106	m	17.43	2010-07-05	Oro-pharyngeal	No	Deep Abcess	Cutaneous	FS	pos	1	1	0	0	0	0	0	0	0	0	0	0	3	3
V1_107	m	43.99	2010-12-05	Skin	Yes	Erysipela	Cutaneous	FS	neg	1	0	0	0	0	0	0	1	0	0	0	0	1	1
V1_108	m	72.65	05/15/2010	Blood	No	Erysipela	Cutaneous	SS	pos	1	0	0	0	0	0	0	0	0	0	0	0	3	1
V1_109	f	6.27	05/13/2010	Skin	Yes	Cut abcess	Cutaneous	FS	nd	1	0	0	0	0	0	0	0	0	0	0	0	2	89
V1_110	f	5.54	2010-11-05	Oro-pharyngeal	Yes	Peritonsilar abcess	ORL-Resp	FS	neg	0	0	0	0	0	0	0	0	0	0	0	0	2	28
V1_111	m	21.18	05/15/2010	Surgical sample	Yes	Deep Abcess	Cutaneous	SS	neg	1	1	0	0	0	0	0	0	0	0	0	0	3	76
V1_112	m	46.43	05/19/2010	Oro-pharyngeal	No	Peritonsilar abcess	ORL-Resp	FS	pos	0	0	0	0	0	0	0	0	0	0	0	0	3	4
V1_113	m	34.3	05/14/2010	Skin	No	Tenosynovitis	Cutaneous	FS	nd	1	0	0	0	0	0	0	0	0	0	0	0	3	28
V1_114	f	82.1	05/14/2010	Skin	No	Erysipela	Cutaneous	FS	nd	1	0	0	0	0	0	0	0	0	0	0	0	1	89
V1_115	m	79.79	05/20/2010	Blood	Yes	Pleuro-pulmonary	ORL-Resp	SS	pos	0	0	0	0	0	1	0	0	0	0	0	0	3	1
V1_116	m	31.55	2010-11-05	Skin	Yes	nNDH	Cutaneous	FS	nd	1	0	1	1	0	0	0	0	1	0	0	0	2	89
V1_117	m	27.59	05/24/2010	Oro-pharyngeal	No	Angina	ORL-Resp	FS	nd	0	0	0	0	0	0	0	0	0	0	0	0	1	76
V1_118	f	2.43	05/19/2010	Skin	No	Supef Cut Inf	Cutaneous	FS	nd	1	0	0	0	0	0	0	0	0	0	0	0	1	4
V1_119	m	84.75	05/18/2010	Blood	No	Erysipela	Cutaneous	FS	pos	1	0	0	0	0	0	0	0	0	0	0	0	3	89
V1_120	f	5.65	05/20/2010	Oro-pharyngeal	No	Angina	ORL-Resp	FS	nd	1	0	0	0	0	0	0	0	0	0	0	0	1	28
V1_121	m	4.45	2010-05-06	Skin	No	Cut abcess	Cutaneous	FS	nd	1	1	0	0	0	0	0	0	0	0	0	0	2	77
V1_122	f	50.01	2010-08-06	Surgical sample	No	Deep Abcess	Cutaneous	FS	pos	1	0	0	0	0	0	0	0	1	0	1	0	3	28
V1_123	m	28.89	2010-10-06	Oro-pharyngeal	Yes	Peritonsilar abcess	ORL-Resp	FS	pos	0	0	0	0	0	0	1	0	0	0	0	0	3	77
V1_124	f	4.6	03/19/2009	Ano-genital	Yes	Anitis	Genital	L	nd	1	0	0	0	0	0	0	0	0	0	0	0	1	28
V1_125	m	7	2009-05-04	Blood	Yes	Peritonsilar abcess	ORL-Resp	FS	pos	0	0	0	0	0	0	0	0	0	0	0	0	3	77
V1_126	f	21	02/19/2009	Ano-genital	Yes	Puerperal sepsis	Genital	FS	neg	0	0	0	0	0	0	0	0	0	0	0	0	3	28
V1_127	m	26.65	02/27/2009	Skin	No	nNDH	Cutaneous	FS	neg	1	0	0	0	0	0	0	0	0	0	0	0	3	1
V1_128	f	39.05	09/21/2009	Ano-genital	Yes	Vulvo vaginitis	Genital	L	nd	0	0	0	0	0	0	0	0	0	0	0	0	1	89
V1_129	m	2.47	09/14/2009	Oro-pharyngeal	No	Angina	ORL-Resp	FS	nd	0	0	0	0	0	0	1	0	0	0	0	0	1	12
V1_130	f	5.14	2009-03-09	Ano-genital	No	Anitis	Genital	L	nd	1	0	0	0	0	0	0	0	0	0	0	0	1	77
V1_131	f	2	06/23/2009	Ano-genital	Yes	Anitis	Genital	L	nd	1	0	0	0	0	0	0	0	0	0	0	0	1	28
V1_132	m	7.94	12/30/2009	urinary	No	Other	Cutaneous	L	nd	1	1	0	0	0	0	0	0	0	0	0	0	2	1
V1_133	m	3.46	06/23/2009	Ano-genital	No	Anitis	Genital	L	nd	0	0	0	0	0	0	0	0	0	0	0	0	1	77
V1_134	m	3.02	06/20/2009	Oro-pharyngeal	No	Peritonsilar abcess	ORL-Resp	FS		1	0	0	0	0	0	0	0	0	0	0	0	2	3
V1_135	m	3.99	2009-09-06	Skin	No	Erysipela	Cutaneous	FS	neg	1	0	0	0	0	0	0	0	0	0	0	0	1	1
V1_136	f	3.33	2009-07-05	Synovial fluid	No	Septic arthritis	Cutaneous	FS	neg	1	0	0	0	0	0	0	0	0	0	0	0	3	1
V1_137	f	3.08	05/30/2009	Oro-pharyngeal	Yes	Angina	ORL-Resp	FS	nd	0	0	0	0	0	0	0	0	0	0	0	0	1	6
V1_138	m	9.84	01/20/2009	Blood	Yes	Scarlet Fever	ORL-Resp	FS	pos	1	0	0	0	0	0	1	0	0	0	0	0	3	3
V1_139	m	5.75	2009-11-02	Ano-genital	No	Anitis	Genital	L	nd	1	0	0	0	0	0	0	0	0	0	0	0	1	28
V1_140	f	1.55	02/13/2009	Ano-genital	No	Anitis	Genital	L	nd	1	0	0	0	0	0	0	0	0	0	0	0	1	28
V1_141	m	6.25	2009-05-05	Skin	No	Cut abcess	Cutaneous	FS	neg	1	1	0	0	0	0	0	0	0	0	0	0	2	6
V1_142	m	5.61	08/21/2009	Skin	No	Supef Cut Inf	Cutaneous	L	nd	1	0	0	0	0	0	0	0	0	0	0	0	1	4
V1_143	m	71.7	08/27/2009	Skin	Yes	nNDH	Cutaneous	FS	neg	1	0	0	0	0	1	0	0	0	0	0	0	2	58
V1_144	m	5.64	2009-01-07	Ano-genital	No	Anitis	Genital	L	nd	1	0	0	0	0	0	0	0	0	0	0	0	1	28
V1_145	f	59.08	2009-12-11	Ano-genital	No	Vulvo vaginitis	Genital	L	nd	0	0	0	0	0	0	0	0	0	0	0	0	1	25
V1_146	m	4.73	08/18/2009	Ano-genital	No	Anitis	Genital	L	nd	1	0	0	0	0	0	0	0	0	0	0	0	1	28
V1_147	f	28.25	2009-11-11	Ano-genital	Yes	Puerperal sepsis	Genital	FS	neg	0	0	0	0	0	0	0	0	0	0	0	0	3	75
V1_148	m	17.15	2010-08-06	Skin	No	Impetigo	Cutaneous	FS	nd	1	0	0	0	0	0	1	0	0	0	0	0	1	89
V1_149	f	10.14	06/15/2010	Skin	No	Supef Cut Inf	Cutaneous	L	nd	1	0	0	0	0	0	0	0	0	0	0	0	1	12
V1_150	m	24.32	2009-09-08	Skin	Yes	nNDH	Cutaneous	FS	neg	1	1	1	0	0	0	0	0	1	0	0	0	3	83
V1_151	f	0.18	2009-05-11	Skin	Yes	Supef Cut Inf	Cutaneous	FS	nd	1	0	0	0	0	0	0	0	0	0	0	0	1	89
V1_152	f	9.6	10/13/2009	Skin	No	nNDH	Cutaneous	FS		0	0	0	0	0	0	0	0	0	0	0	0	2	1
V1_153	m	9.14	2009-09-10	Skin	Yes	Erysipela	Cutaneous	FS	nd	0	0	0	0	0	0	0	0	0	0	0	0	1	4
V1_154	m	3.32	07/23/2009	Ano-genital	No	Anitis	Genital	L	nd	1	0	0	0	0	0	1	0	0	1	0	0	1	28
V1_155	m	5.15	2009-06-10	Ano-genital	No	Anitis	Genital	L	nd	0	0	0	0	0	0	0	0	0	0	0	0	1	28
V1_156	m	4.56	07/22/2009	Ano-genital	No	Anitis	Genital	L	nd	1	0	0	0	0	0	0	0	0	0	0	0	1	28
V1_157	m	8.4	09/30/2009	Ano-genital	No	Anitis	Genital	L	nd	0	0	0	0	0	0	1	0	0	0	0	0	1	89
V1_158	f	1.81	01/24/2010	Ano-genital	No	Anitis	Genital	L	nd	1	0	0	0	0	0	0	0	0	0	0	0	1	28
V1_159	f	30.87	01/14/2010	Ano-genital	No	Vulvo vaginitis	Genital	L	nd	0	0	0	0	0	0	0	0	0	0	0	0	1	89
V1_160	m	3.03	2010-02-01	Skin	No	Otitis	ORL-Resp	FS	nd	0	0	0	0	0	0	0	0	0	0	0	0	1	4
V1_161	m	5.33	09/28/2009	Oro-pharyngeal	Yes	Angina	ORL-Resp	FS	nd	1	0	0	0	0	0	1	0	0	0	0	0	1	28
V1_163	f	37.02	06/17/2010	Oro-pharyngeal	No	Angina	ORL-Resp	FS	neg	0	0	0	0	0	0	0	0	0	0	0	0	1	28
V1_164	f	9.95	06/18/2010	Ano-genital	Yes	Vulvo vaginitis	Genital	L	nd	0	0	0	0	0	0	0	0	0	0	0	0	1	28
V1_165	f	7.86	06/27/2010	Skin	Yes	nNDH	Cutaneous	FS	nd	1	0	0	0	0	0	0	0	0	0	0	0	2	6
V1_166	f	5.86	06/25/2010	Oro-pharyngeal	Yes	Angina	ORL-Resp	FS	nd	0	0	0	0	0	0	0	0	0	0	0	0	1	6
V1_167	f	87.42	2010-01-07	Skin	No	NDH	Cutaneous	SS	neg	1	0	0	0	0	0	1	0	0	0	0	0	3	77
V1_168	f	19.56	2010-02-07	Skin	Yes	Supef Cut Inf	Cutaneous	L	nd	1	0	0	1	0	0	0	0	1	0	0	0	1	44
V1_169	m	49.47	2010-07-07	Skin	Yes	Other cutaneous	Cutaneous	L	neg	1	0	0	0	0	0	0	0	1	0	0	0	2	89
V1_170	m	59.62	2010-08-07	Blood	No	nNDH	Cutaneous	SS	pos	1	0	0	0	0	0	1	1	1	0	0	0	3	28
V1_171	m	77.92	06/25/2010	Blood	No	Bacteriemia only	Cutaneous	FS	pos	1	0	0	0	0	0	0	1	0	0	1	0	3	28
V1_172	f	37.47	2010-08-07	Oro-pharyngeal	No	Angina	ORL-Resp	FS	neg	0	0	0	0	0	0	0	0	0	0	0	0	1	89
V1_173	m	4.14	2010-09-07	Skin	No	Supef Cut Inf	Cutaneous	L	nd	1	0	0	0	0	0	0	0	0	0	0	0	1	89
V1_174	m	2.34	07/13/2010	Pleuro-Pulmonary	Yes	Pleuro-pulmonary	ORL-Resp	FS	neg	0	0	0	0	0	1	1	0	0	0	0	0	3	89
V1_175	m	36.98	07/15/2010	Synovial fluid	Yes	Septic arthritis	Not Known	FS	neg	0	0	0	0	0	0	0	0	0	0	0	0	3	28
V1_176	m	17.82	07/13/2010	Skin	No	nNDH	Cutaneous	L	nd	1	0	0	0	0	0	0	0	0	0	0	0	2	80
V1_177	m	40.15	07/19/2010	Synovial fluid	No	Septic arthritis	Not Known	FS	neg	0	0	0	0	0	0	0	0	0	0	0	0	3	85
V1_178	m	26.08	07/17/2010	Skin	No	Supef Cut Inf	Cutaneous	L	nd	1	0	0	0	0	0	0	0	0	0	0	0	1	89
V1_179	f	66.24	07/29/2010	Skin	No	NDH	Cutaneous	FS	neg	1	0	0	0	0	1	0	1	0	0	0	0	3	28
V1_180	f	1.13	07/28/2010	Pleuro-Pulmonary	No	Other ORL	ORL-Resp	FS	nd	0	0	0	0	0	0	1	0	0	0	0	0	2	12
V1_181	m	8.81	07/25/2010	Skin	No	nNDH	Cutaneous	FS	nd	1	0	0	0	0	0	0	0	0	0	0	0	2	28
V1_182	m	42.25	07/25/2010	Skin	No	Tenosynovitis	Cutaneous	FS	nd	1	0	0	0	0	0	0	0	0	0	0	0	3	89
V1_183	f	31.96	2010-01-08	Skin	Yes	NDH	Cutaneous	SS	neg	0	0	0	0	0	0	0	0	0	0	0	0	3	28
V1_184	f	1.26	2010-08-08	Oro-pharyngeal	No	Cut abcess	Cutaneous	FS	nd	0	0	0	0	0	0	0	0	0	0	0	0	2	4
V1_185	m	33.73	08/24/2010	Skin	Yes	Supef Cut Inf	Cutaneous	L	nd	1	0	1	1	0	0	0	0	0	0	0	0	1	32
V1_186	m	61.15	08/27/2010	Skin	No	Erysipela	Cutaneous	FS	nd	1	0	0	0	0	0	0	1	0	0	0	0	1	28
V1_187	m	3.59	08/26/2010	Skin	Yes	nNDH	Cutaneous	FS	nd	1	0	0	0	0	0	0	0	0	0	0	0	2	1
V1_188	f	32.48	2010-02-09	Skin	No	NA	Cutaneous		neg	NA	NA	NA	NA	NA	NA	NA	NA	NA	NA	NA	NA	NA	88
V1_189	f	1.28	2010-06-09	Skin	Yes	Impetigo	Cutaneous	L	nd	0	0	0	0	0	0	0	0	0	0	0	0	1	75
V1_190	f	37.58	2010-06-09	Skin	No	Supef Cut Inf	Cutaneous	L	nd	0	0	0	0	0	0	0	0	0	0	0	0	1	28
V1_191	f	7.79	2010-08-09	Skin	Yes	nNDH	Cutaneous	L	pos	1	0	0	0	0	0	0	0	0	0	0	0	3	95
V1_192	f	12.24	2010-06-09	Skin	Yes	nNDH	Cutaneous	FS	neg	1	0	0	0	0	0	1	0	0	0	0	0	2	11
V1_193	f	17.14	2010-09-09	Oro-pharyngeal	No	Angina	ORL-Resp	FS	nd	0	0	0	0	0	0	0	0	0	0	0	0	1	4
V1_194	m	63.69	09/13/2010	Bone	No	Bone Infection	Cutaneous	FS	neg	1	1	0	0	0	0	0	0	0	0	0	0	3	77
V1_195	f	4.64	01/30/2010	Skin	No	Mastoïditis	ORL-Resp	FS	nd	0	0	0	0	0	0	1	0	0	0	0	0	3	28
V1_196	f	86.63	09/20/2010	Blood	Yes	Erysipela	Cutaneous	FS	pos	1	0	0	0	0	0	0	1	0	0	0	0	3	28
V1_197	f	35.87	2010-04-03	Oro-pharyngeal	No	Angina	ORL-Resp	FS	nd	0	0	0	0	0	0	0	0	0	0	0	0	1	4
V1_198	f	8.04	05/25/2010	Skin	No	Impetigo	Cutaneous	FS	nd	0	0	0	0	0	0	0	0	0	0	0	0	1	4
V1_199	m	11.44	2010-07-06	Oro-pharyngeal	No	Angina	ORL-Resp	FS	nd	0	0	0	0	0	0	0	0	0	0	0	0	1	77
V1_200	m	57.22	08/23/2010	Skin	No	NDH	Cutaneous	FS		1	0	0	0	0	0	0	0	0	0	0	0	3	89
V1_201	m	0.14	05/20/2010	Oro-pharyngeal	No	Otitis	ORL-Resp	FS	nd	0	0	0	0	0	0	0	0	0	0	0	0	1	6
V1_202	f	28.06	09/26/2010	Ano-genital	No	Puerperal sepsis	Genital	FS	neg	0	0	0	0	0	0	0	0	0	0	0	0	3	89
V1_203	m	0.9	09/20/2010	Pleuro-Pulmonary	No	Pleuro-pulmonary	ORL-Resp	SS	neg	0	0	0	0	0	0	0	0	0	0	0	0	3	28
V1_204	f	84.15	09/26/2010	Skin	No	Other cutaneous	Cutaneous	L	neg	1	0	0	0	0	0	1	0	0	0	0	0	2	89
V1_205	m	31.84	07/28/2010	Skin	No	nNDH	Cutaneous	L		0	0	0	0	0	0	0	0	0	0	0	0	2	1
V1_206	m	42.82	2010-05-12	Skin	No	nNDH	Cutaneous	FS	nd	1	0	0	0	0	0	0	0	0	0	0	0	3	1
V1_207	f	1.7	09/27/2010	Ano-genital	Yes	Anitis	Genital	L	nd	1	0	0	0	0	0	0	0	0	0	0	0	1	28
V1_208	m	2.62	09/29/2010	Skin	Yes	nNDH	Cutaneous	FS	nd	1	0	0	0	0	0	0	0	0	0	0	0	2	89
V1_209	f	26.55	2010-03-03	Ano-genital	Yes	Carriage	Genital	A	neg	0	0	0	0	0	0	0	0	0	0	0	0	0	89
V1_210	m	3.8	2010-04-10	Adenitis	No	Peritonsilar abcess	ORL-Resp	FS	nd	0	0	0	0	0	0	0	0	0	0	0	0	3	28
V1_211	f	27.5	2010-09-10	Skin	Yes	Supef Cut Inf	Cutaneous	L	nd	1	0	0	0	0	0	0	0	0	0	0	0	1	28
V1_212	m	53.9	09/26/2010	Skin	No	Supef Cut Inf	Cutaneous	L	nd	0	0	0	0	0	0	0	0	0	0	0	0	1	88
V1_213	f	51.67	2010-07-10	Skin	No	Supef Cut Inf	Cutaneous	L	nd	0	0	0	0	0	0	0	0	0	0	0	0	1	88
V1_214	m	51.34	10/13/2010	Skin	Yes	Cut abcess	Cutaneous	FS	neg	0	0	0	0	0	0	1	0	0	0	0	0	2	77
V1_215	f	51.48	10/13/2010	Skin	Yes	Erysipela	Cutaneous	FS	neg	1	0	0	0	0	0	0	0	0	0	0	0	1	82
V1_216	f	92.48	10/18/2010	Blood	No	Bacteriemia only	Cutaneous	FS	pos	1	0	0	0	0	1	0	0	0	0	0	0	3	28
V1_217	f	32.84	10/25/2010	Skin	No	Supef Cut Inf	Cutaneous	L	neg	1	1	0	0	0	0	0	0	0	0	0	0	1	89
V1_218	f	2.87	10/31/2010	Skin	No	Cut abcess	Cutaneous	FS	nd	0	0	0	0	0	0	0	0	0	0	0	0	2	28
V1_219	m	3.03	2010-03-11	Ano-genital	No	Anitis	Genital	L	nd	0	0	0	0	0	0	0	0	0	0	0	0	1	28
V1_220	m	26.33	2010-12-11	Oro-pharyngeal	Yes	Peritonsilar abcess	ORL-Resp	FS	nd	0	0	0	0	0	0	0	0	0	0	0	0	2	102
V1_221	f	20.82	2010-12-11	Oro-pharyngeal	No	Supef Cut Inf	Cutaneous	L	neg	1	1	0	0	0	0	0	0	0	0	0	0	1	4
V1_222	f	96.06	01/17/2009	Blood	Yes	Erysipela	Cutaneous	FS	pos	1	0	0	0	0	1	0	0	0	0	0	0	3	44
V1_223	f	86.77	2010-04-12	Blood	Yes	Septic arthritis	Cutaneous	FS	pos	0	0	0	0	0	1	0	0	0	0	0	0	3	3
V1_224	f	39.02	2010-06-12	Ano-genital	No	Puerperal sepsis	Genital	FS	pos	0	0	0	0	0	0	0	0	0	0	0	0	3	89
V1_225	f	22.75	2010-10-12	Oro-pharyngeal	Yes	Peritonsilar abcess	ORL-Resp	FS	neg	0	0	0	0	0	0	0	0	0	0	0	0	2	28
V1_226	f	66.68	12/13/2010	Ano-genital	Yes	Vulvo vaginitis	Genital	L	neg	1	0	0	0	0	0	0	0	0	0	0	0	1	28
V1_227	f	0.35	2010-10-12	Oro-pharyngeal	Yes	Otitis	ORL-Resp	L	neg	0	0	0	0	0	0	0	0	0	0	0	0	1	12
V1_228	m	5.4	12/13/2010	Oro-pharyngeal	No	Scarlet Fever	ORL-Resp	FS	neg	1	0	0	0	0	0	0	0	0	0	0	0	2	2
V1_229	f	0.36	12/18/2010	Skin	No	Supef Cut Inf	Cutaneous	L	nd	1	0	0	0	0	0	1	0	0	0	0	0	1	6
V1_230	f	31.89	12/16/2010	Synovial fluid	No	Septic arthritis	Cutaneous	FS	neg	1	0	0	0	0	0	0	0	0	0	0	0	3	1
V1_231	f	56.59	12/22/2010	Pleuro-Pulmonary	No	Pleuro-pulmonary	ORL-Resp	SS	neg	0	0	0	0	0	0	0	0	0	0	0	0	3	6
V1_232	f	2.97	12/23/2010	Oro-pharyngeal	Yes	Angina	ORL-Resp	FS	nd	0	0	0	0	0	0	0	0	0	0	0	0	1	6
V1_233	f	70.3	12/14/2010	Skin	No	nNDH	Cutaneous	FS	nd	1	0	0	0	0	1	1	1	0	0	1	0	2	28
V1_234	m	10.49	12/16/2010	Skin	No	nNDH	Cutaneous	L	nd	1	0	0	0	0	0	0	0	0	0	0	0	2	77
V1_235	m	1.16	12/20/2010	Oro-pharyngeal	Yes	Peritonsilar abcess	ORL-Resp	FS	nd	0	0	0	0	0	0	0	0	0	0	0	0	2	4
V1_236	m	21.95	12/30/2010	Oro-pharyngeal	Yes	Cut abcess	Cutaneous	FS	nd	1	0	0	0	0	0	0	0	0	0	0	0	2	89
V1_237	f	3.18	12/27/2010	Blood	No	Otitis	ORL-Resp	FS	pos	1	0	0	0	0	0	0	0	0	0	0	0	3	12
V1_238	f	49.59	12/29/2010	Skin	No	Cut abcess	Cutaneous	FS	neg	1	0	0	1	0	0	0	0	0	0	1	0	2	44
V1_239	f	3.13	12/31/2010	Skin	No	Supef Cut Inf	Cutaneous	L	nd	1	0	0	0	0	0	1	0	0	0	0	0	1	12
V1_240	m	6.73	2011-12-01	Oro-pharyngeal	No	Mastoïditis	ORL-Resp	FS	nd	0	0	0	0	0	0	0	0	0	0	0	0	3	1
V1_241	m	70.58	01/13/2011	Skin	Yes	Supef Cut Inf	Cutaneous	FS	nd	1	0	0	0	0	0	1	0	0	0	0	0	1	28
V1_242	m	24.88	2011-10-01	Oro-pharyngeal	No	Peritonsilar abcess	ORL-Resp	FS	nd	0	0	0	0	0	0	0	0	0	0	0	0	2	1
V1_243	m	44.32	01/13/2011	Oro-pharyngeal	No	Peritonsilar abcess	ORL-Resp	FS	nd	0	0	0	0	0	0	0	0	0	0	0	0	2	6
V1_244	m	4.23	01/18/2011	Ano-genital	Yes	Anitis	Genital	L	nd	0	0	0	0	0	0	0	0	0	0	0	0	1	12
V1_245	m	50.61	01/19/2011	Oro-pharyngeal	No	Angina	ORL-Resp	FS	nd	0	0	0	0	0	0	0	0	0	0	0	1	1	28
V1_246	f	29.82	01/23/2011	Oro-pharyngeal	Yes	Pleuro-pulmonary	ORL-Resp	FS	neg	0	0	0	0	0	0	0	0	0	0	0	0	3	1
V1_247	f	8.07	01/24/2011	Oro-pharyngeal	No	Peritonsilar abcess	ORL-Resp	FS	nd	0	0	0	0	0	0	0	0	0	0	0	0	2	12
V1_248	m	7.51	01/27/2011	Blood	Yes	nNDH	Cutaneous	SS	pos	0	0	0	0	0	0	0	0	0	0	0	0	3	12
V1_249	m	73.31	01/29/2011	Pleuro-Pulmonary	No	Carriage	ORL-Resp	A	neg	1	0	0	0	0	0	1	0	1	0	1	0	0	4
V1_250	f	75.14	01/31/2011	Skin	Yes	Erysipela	Cutaneous	FS	neg	1	0	0	0	0	0	0	0	0	0	0	0	1	1
V1_251	m	4.92	2011-01-02	Ano-genital	Yes	Anitis	Genital	L	nd	1	0	0	0	0	0	0	0	0	0	0	0	1	28
V1_252	m	34.83	2011-03-02	Surgical sample	No	Deep Abcess	Cutaneous	FS	nd	0	0	0	0	0	0	0	0	0	0	0	0	3	1
V1_253	m	43.11	2011-04-02	Skin	No	Cut abcess	Cutaneous	FS	neg	1	1	0	0	0	0	1	0	0	0	0	0	2	77
V1_254	m	35.67	2011-02-02	Synovial fluid	No	nNDH	Cutaneous	FS	nd	1	0	0	0	0	0	0	0	0	0	0	0	3	28
V1_255	m	3.55	2011-03-02	Oro-pharyngeal	No	Scarlet Fever	ORL-Resp	FS	nd	0	0	0	0	0	0	0	0	0	0	0	0	2	4
V1_256	m	7.98	2011-03-02	Oro-pharyngeal	No	Carriage	ORL-Resp	A	nd	0	0	0	0	0	0	1	0	0	0	0	0	0	12
V1_257	m	2.74	2011-07-02	Skin	Yes	nNDH	Cutaneous	FS	neg	1	0	0	0	0	0	0	0	0	0	0	0	2	4
V1_258	f	11.44	2011-07-02	Oro-pharyngeal	No	Angina	ORL-Resp	FS	neg	0	0	0	0	0	0	0	0	0	0	0	0	1	89
V1_259	m	82.06	2011-09-02	Pleuro-Pulmonary	No	Carriage	ORL-Resp	A	nd	0	0	0	0	1	0	0	1	0	1	0	0	0	28
V1_260	f	32.36	2011-10-02	Ano-genital	No	Puerperal sepsis	Genital	FS	nd	0	0	0	0	0	0	0	0	0	0	0	0	3	28
V1_261	f	22.71	2011-10-02	Oro-pharyngeal	Yes	Scarlet Fever	ORL-Resp	FS	neg	0	0	0	0	0	0	0	0	0	0	0	0	2	1
V1_262	m	20.22	2011-11-02	Oro-pharyngeal	Yes	Angina	ORL-Resp	FS	nd	0	0	0	0	0	0	0	0	0	0	0	0	1	12
V1_263	m	37.72	02/15/2011	Pleuro-Pulmonary	Yes	Pleuro-pulmonary	ORL-Resp	FS	neg	0	0	0	0	0	0	0	0	0	0	0	0	3	89
V1_264	m	0.05	02/17/2011	Surgical sample	No	Other	Cutaneous	SS	neg	1	1	0	0	0	0	0	0	0	0	0	0	3	12
V1_265	f	5.73	02/17/2011	Skin	Yes	Impetigo	Cutaneous	FS	nd	1	0	0	0	0	0	1	0	0	0	0	0	1	100
V1_266	m	38.13	02/20/2011	Oro-pharyngeal	Yes	Otitis	ORL-Resp	FS	nd	1	0	0	0	0	0	0	0	0	0	0	0	1	1
V1_267	m	1.46	02/21/2011	Skin	No	nNDH	Cutaneous	FS	nd	1	0	0	0	0	0	0	0	0	0	0	0	2	6
V1_268	m	5.11	02/23/2011	Ano-genital	Yes	Anitis	Genital	L	nd	0	0	0	0	0	0	0	0	0	0	0	0	1	77
V1_269	m	0.41	02/24/2011	Skin	No	Impetigo	Cutaneous	FS	nd	1	0	0	0	0	0	0	0	0	0	0	0	1	89
V1_270	f	1.78	02/25/2011	Pleuro-Pulmonary	No	Carriage	ORL-Resp	A	nd	0	0	0	0	0	0	1	0	0	0	0	0	0	12
V1_271	f	39.44	2011-02-03	Oro-pharyngeal	No	Angina	ORL-Resp	FS	nd	0	0	0	0	0	0	0	0	0	0	0	0	1	28
V1_272	f	50.55	2011-08-03	Skin	No	Supef Cut Inf	Cutaneous	L	nd	1	1	0	0	0	0	0	0	0	0	1	0	1	28
V1_273	f	0.77	2011-04-03	Oro-pharyngeal	No	Otitis	ORL-Resp	FS	nd	0	0	0	0	0	0	0	0	0	0	1	0	1	89
V1_274	m	14.93	2011-11-03	Oro-pharyngeal	No	Peritonsilar abcess	ORL-Resp	FS	neg	0	0	0	0	0	0	0	0	0	0	0	0	2	1
V1_275	f	3.22	2011-11-03	Ano-genital	No	Anitis	Genital	L	nd	1	0	0	0	0	0	0	0	0	0	0	0	1	28
V1_276	f	0.71	2010-11-09	Skin	No	Impetigo	Cutaneous	FS	nd	1	0	0	0	0	0	0	0	0	0	0	0	1	4
V1_277	f	18.41	03/19/2011	Adenitis	Yes	Peritonsilar abcess	ORL-Resp	FS	neg	0	0	0	0	0	0	0	0	0	0	0	0	3	118
V1_278	f	6.2	03/17/2011	Oro-pharyngeal	Yes	Otitis	ORL-Resp	FS	nd	0	0	0	0	0	0	0	0	0	0	0	0	1	12
V1_279	m	59.22	03/21/2011	Synovial fluid	No	Septic arthritis	Not Known	FS	neg	0	0	0	0	0	0	0	0	0	0	0	0	3	28
V1_280	m	45.87	03/22/2011	Skin	Yes	Supef Cut Inf	Cutaneous	FS	neg	1	0	0	0	0	0	1	0	0	0	0	0	1	1
V1_281	f	74.13	03/24/2011	Synovial fluid	No	Septic arthritis	Cutaneous	FS	neg	1	0	0	0	0	0	0	0	0	0	0	0	3	89
V1_282	f	3.94	03/31/2011	Ano-genital	Yes	Anitis	Genital	L	nd	0	0	0	0	0	0	0	0	0	0	0	0	1	28
V1_283	m	0.56	04/15/2011	Skin	No	Impetigo	Cutaneous	FS	nd	1	0	0	0	0	0	0	0	0	0	0	0	1	28
V1_284	f	5.04	04/15/2011	Ano-genital	No	Anitis	Genital	L	nd	1	0	0	0	0	0	0	0	0	0	0	0	1	6
V1_285	m	22.86	04/17/2011	Oro-pharyngeal	Yes	Peritonsilar abcess	ORL-Resp	FS	neg	0	0	0	0	0	0	0	0	0	0	0	0	2	6
V1_286	m	7.15	04/22/2011	Skin	No	Cut abcess	Cutaneous	FS	nd	1	0	0	0	0	0	0	0	0	0	0	0	2	4
V1_287	f	80.38	04/30/2011	Blood	Yes	Erysipela	Cutaneous	FS	pos	0	0	0	0	0	0	0	0	0	0	0	0	3	12
V1_288	f	12.7	04/30/2011	Oro-pharyngeal	No	Peritonsilar abcess	ORL-Resp	FS	neg	0	0	0	0	0	0	0	0	0	0	0	0	2	87
V1_289	f	1.29	2011-06-05	Oro-pharyngeal	No	Otitis	ORL-Resp	L	neg	0	0	0	0	0	0	0	0	0	0	0	0	1	1
V1_290	m	11.63	2011-09-05	Skin	No	Cut abcess	Cutaneous	FS	nd	1	0	0	0	0	0	0	0	0	0	0	0	2	9
V1_291	f	23.75	2011-12-05	Oro-pharyngeal	Yes	Otitis	ORL-Resp	L	nd	1	0	0	0	0	0	0	0	0	0	0	0	1	28
V1_292	m	15.91	2011-09-05	Skin	No	Cut abcess	Cutaneous	FS	nd	1	0	0	0	0	0	0	0	0	0	0	0	2	89
V1_293	m	43.77	05/14/2011	Synovial fluid	No	Erysipela	Cutaneous	FS	neg	1	0	0	0	0	0	0	0	0	0	0	0	1	28
V1_294	m	72.98	05/15/2011	Blood	No	Bacteriemia only	ORL-Resp	SS	pos	0	0	0	0	0	0	0	0	0	1	1	0	3	28
V1_295	f	82.72	05/19/2011	Skin	No	NDH	Cutaneous	SS	pos	1	1	0	0	0	0	1	0	0	1	1	0	3	4
V1_296	f	0.45	05/21/2011	Oro-pharyngeal	No	Carriage	ORL-Resp	A	nd	0	0	0	0	0	0	0	0	0	0	0	0	0	28
V1_297	f	18.78	05/26/2011	Oro-pharyngeal	Yes	Angina	ORL-Resp	FS	neg	0	0	0	0	0	0	0	0	0	0	0	0	1	89
V1_298	f	32.98	05/26/2011	Synovial fluid	No	Septic arthritis	Cutaneous	FS	neg	1	0	0	0	0	0	0	0	0	0	0	0	3	89
V1_299	f	86.76	2011-03-06	Skin	No	Erysipela	Cutaneous	L	neg	1	0	0	0	0	0	0	0	0	0	0	0	1	28
V1_300	m	38.14	2011-03-06	Skin	No	Supef Cut Inf	Cutaneous	FS	nd	1	0	0	0	0	0	0	0	0	0	0	0	1	83
V1_301	m	45.9	2011-06-06	Synovial fluid	No	Septic arthritis	Cutaneous	FS	nd	1	0	0	0	0	0	0	0	0	0	0	0	3	1
V1_302	f	87.18	2011-10-06	Blood	No	Erysipela	Cutaneous	FS	pos	1	0	0	0	0	0	0	0	0	0	0	0	3	89
V1_303	m	38.25	2011-10-06	Synovial fluid	No	Septic arthritis	Cutaneous	FS	nd	0	0	1	1	0	0	0	0	0	0	0	0	3	83
V1_304	m	61.39	06/20/2011	Blood	No	NDH	Cutaneous	SS	pos	0	0	0	0	0	0	0	0	0	0	0	0	3	3
V1_305	f	58.28	06/22/2011	Blood	Yes	Pleuro-pulmonary	ORL-Resp	FS	pos	0	0	0	0	0	0	0	0	0	0	1	0	3	28
V1_306	f	19.36	06/26/2011	Surgical sample	Yes	Other	Not Known	SS	neg	0	0	0	0	0	0	0	0	0	0	0	0	3	89
V1_307	f	50.26	2011-03-07	Blood	Yes	Bacteriemia only	Cutaneous	SS	pos	1	0	0	0	0	0	0	1	0	1	0	0	3	28
V1_308	m	30.63	2011-04-07	Oro-pharyngeal	No	Angina	ORL-Resp	FS	neg	0	0	0	0	0	0	0	0	0	0	0	0	1	4
V1_309	f	60.52	2011-09-07	Blood	No	Pleuro-pulmonary	Cutaneous	FS	pos	1	0	0	0	0	0	0	0	0	1	1	0	3	28
V1_310	f	3.91	2011-09-07	Adenitis	No	Peritonsilar abcess	ORL-Resp	FS	nd	0	0	0	0	0	0	0	0	0	0	0	0	3	28
V1_311	m	1.87	2011-01-07	Ano-genital	No	Anitis	Genital	L	nd	0	0	0	0	0	0	0	0	0	0	0	0	1	4
V1_312	f	32.57	07/18/2011	Ano-genital	No	Puerperal sepsis	Genital	FS	nd	0	0	0	0	0	0	0	0	0	0	0	0	3	3
V1_313	f	33.24	07/25/2011	Skin	No	Cut abcess	Cutaneous	FS	nd	0	0	0	0	0	0	0	0	0	0	0	0	2	1
V1_314	f	71.63	07/21/2011	Ano-genital	Yes	Carriage	Genital	A	nd	0	0	0	0	0	0	0	0	0	0	0	0	0	28
V1_315	f	20.96	07/31/2011	Oro-pharyngeal	Yes	Peritonsilar abcess	ORL-Resp	FS	neg	0	0	0	0	0	0	0	0	0	0	0	0	2	89
V1_316	f	91.33	07/23/2011	Blood	No	Deep Abcess	Cutaneous	FS	pos	0	0	0	0	0	0	0	0	0	0	0	0	3	89
V1_317	m	0.89	07/28/2011	Oro-pharyngeal	No	Carriage	ORL-Resp	A	nd	0	0	0	0	0	0	1	0	0	0	0	0	0	12
V1_318	m	42.97	2011-02-08	Skin	No	Erysipela	Cutaneous	FS	neg	1	0	0	0	0	0	0	0	0	0	0	0	1	28
V1_319	m	35.5	2011-06-08	Skin	No	Cut abcess	Cutaneous	FS	nd	0	0	0	0	0	0	0	0	0	0	0	0	2	1
V1_320	m	3.44	2011-07-08	Oro-pharyngeal	No	Angina	ORL-Resp	FS	nd	0	0	0	0	0	0	0	0	0	0	0	0	1	89
V1_321	m	59.19	2011-08-08	Skin	No	Supef Cut Inf	Cutaneous	L	nd	1	0	0	0	0	0	1	0	1	1	0	0	1	83
V1_322	m	38.65	2011-08-08	Skin	Yes	NDH	Cutaneous	FS	neg	1	0	0	0	0	0	0	0	0	0	0	0	3	3
V1_323	m	1.38	2011-12-08	Ano-genital	Yes	Anitis	Genital	L	nd	1	0	0	0	0	0	0	0	0	0	0	0	1	2
V1_324	f	63.6	08/17/2011	Oro-pharyngeal	No	Carriage	ORL-Resp	A	nd	1	0	0	0	0	0	0	0	0	1	1	0	0	4
V1_325	f	86.39	08/29/2011	Skin	No	Erysipela	Cutaneous	FS	neg	1	0	0	0	0	0	0	0	0	0	0	0	1	1
V1_326	f	55.46	2011-05-09	Ano-genital	Yes	Vulvo vaginitis	Genital	L	nd	0	0	0	0	0	0	0	0	0	0	0	0	1	77
V1_327	f	44.74	09/15/2011	Oro-pharyngeal	Yes	Pleuro-pulmonary	ORL-Resp	FS	neg	0	0	0	0	0	0	0	1	0	0	0	0	3	6
V1_328	f	34.5	09/14/2011	Ano-genital	No	Puerperal sepsis	Genital	FS	nd	0	0	0	0	0	0	0	0	0	0	0	0	3	89
V1_329	m	25.28	09/15/2011	Skin	No	nNDH	Cutaneous	L	nd	1	1	0	0	0	0	0	0	0	0	0	0	2	83
V1_330	m	30.58	09/21/2011	Oro-pharyngeal	Yes	Peritonsilar abcess	ORL-Resp	FS	pos	0	0	0	0	0	0	0	0	0	0	0	0	3	103
V1_331	f	20.77	09/18/2011	Oro-pharyngeal	Yes	Angina	ORL-Resp	FS	neg	0	0	0	0	0	0	0	0	0	0	0	0	1	81
V1_332	f	18.05	09/29/2011	Skin	Yes	nNDH	Cutaneous	FS	pos	1	0	0	0	0	0	0	0	0	1	0	0	3	28
V1_333	m	39.25	2011-02-10	Skin	No	Erysipela	Cutaneous	FS	neg	1	0	1	1	0	0	0	0	1	0	0	0	1	83
V1_334	f	32.43	2011-01-10	Blood	No	Puerperal sepsis	Genital	FS	pos	0	0	0	0	0	0	0	0	0	0	0	0	3	4
V1_335	f	61.46	2011-11-10	Skin	Yes	Supef Cut Inf	Cutaneous	FS	nd	1	0	0	0	0	0	0	1	0	0	1	0	1	12
V1_336	m	2.68	01/22/2011	Ano-genital	Yes	Anitis	Genital	L	nd	0	0	0	0	0	0	0	0	0	0	0	0	1	28
V1_337	f	38.38	10/18/2011	Skin	Yes	nNDH	Cutaneous	FS	neg	0	0	1	0	0	0	1	0	1	0	0	0	2	83
V1_338	f	19.92	2011-11-10	Oro-pharyngeal	No	Peritonsilar abcess	ORL-Resp	FS	nd	0	0	0	0	0	0	0	0	0	0	0	0	2	73
V1_339	f	37.83	10/16/2011	Skin	No	Supef Cut Inf	Cutaneous	L	nd	1	0	0	0	0	0	0	0	0	0	0	0	1	83
V1_340	m	49.21	10/21/2011	Skin	Yes	nNDH	Cutaneous	FS	nd	0	0	0	0	0	0	0	0	0	0	0	0	2	108
V1_341	f	81.69	10/23/2011	Blood	No	Bacteriemia only	Not Known	FS	pos	0	0	0	0	0	1	0	0	0	0	0	0	3	89
V1_342	m	29.58	2011-03-11	Oro-pharyngeal	No	Otitis	ORL-Resp	FS	nd	0	0	0	0	0	0	0	0	0	0	0	0	1	1
V1_343	m	37.61	2011-04-11	Oro-pharyngeal	No	Peritonsilar abcess	ORL-Resp	FS	neg	0	0	0	0	0	0	0	0	0	0	0	0	3	1
V1_344	m	41.75	11/13/2011	Oro-pharyngeal	No	Peritonsilar abcess	ORL-Resp	FS	pos	0	0	0	0	0	0	0	0	0	0	0	0	3	77
V1_345	f	27.17	11/19/2011	Ano-genital	Yes	Puerperal sepsis	Genital	FS	nd	0	0	0	0	0	0	0	0	0	0	0	0	3	9
V1_346	f	61.78	11/19/2011	Ano-genital	No	Vulvo vaginitis	Genital	L	nd	0	0	0	0	0	0	0	0	0	0	0	0	1	28
V1_347	m	9.09	11/21/2011	Oro-pharyngeal	No	Otitis	ORL-Resp	FS	neg	0	0	0	0	0	0	0	0	0	0	1	0	1	89
V1_348	m	4.38	11/22/2011	Ano-genital	No	Anitis	Genital	L	nd	0	0	0	0	0	0	0	0	0	0	0	0	1	63
V1_349	f	60.26	11/22/2011	Ano-genital	Yes	Endometritis	Genital	FS	nd	0	0	0	0	0	0	0	1	0	0	0	0	2	3
V1_350	f	26.82	11/21/2011	Ano-genital	Yes	Puerperal sepsis	Genital	FS	neg	0	0	0	0	0	0	0	0	0	0	0	0	3	48
V1_351	f	97.05	11/20/2011	Blood	No	Erysipela	Cutaneous	FS	pos	1	0	0	0	0	1	0	0	0	0	0	0	3	12
V1_352	f	17.05	11/23/2011	Skin	Yes	Supef Cut Inf	Cutaneous	L	nd	1	0	0	0	0	0	0	0	0	0	0	0	1	86
V1_353	f	2.83	11/26/2011	Oro-pharyngeal	No	Peritonsilar abcess	ORL-Resp	FS	neg	0	0	0	0	0	0	0	0	0	0	0	0	2	28
V1_354	m	77.59	11/29/2011	Skin	No	nNDH	Cutaneous	FS	nd	1	0	0	0	0	0	0	1	0	1	0	0	2	89
V1_355	f	60.02	2011-06-12	Skin	No	NDH	Cutaneous	FS	neg	0	0	0	0	0	0	0	0	0	0	0	0	3	28
V1_356	f	16.18	12/30/2011	Ano-genital	No	Puerperal sepsis	Genital	FS	nd	0	0	0	0	0	0	0	0	0	0	0	0	3	89
V1_357	m	84.88	2012-05-01	Oro-pharyngeal	No	Carriage	ORL-Resp	A	nd	0	0	0	0	0	0	0	0	0	1	1	0	0	12
V1_358	f	34.94	2012-05-01	Oro-pharyngeal	No	Angina	ORL-Resp	FS	nd	0	0	0	0	0	0	0	0	0	0	0	0	1	1
V1_359	m	90.86	2012-03-01	Skin	No	Carriage	Cutaneous	A	nd	1	0	0	0	0	0	1	0	0	1	0	0	0	1
V1_360	m	37.06	2012-09-01	Oro-pharyngeal	No	Peritonsilar abcess	ORL-Resp	FS	nd	0	0	0	0	0	0	0	0	0	0	0	0	2	28
V1_361	m	26.42	01/18/2012	Skin	Yes	Supef Cut Inf	Cutaneous	FS	nd	1	0	1	1	0	0	0	0	1	0	0	0	1	86
V1_362	m	3.64	01/20/2012	Ano-genital	No	Anitis	Genital	L	nd	1	0	0	0	0	0	0	0	0	0	0	0	1	12
V1_363	m	4	01/21/2012	Skin	No	Supef Cut Inf	Cutaneous	FS	nd	1	0	0	0	0	0	0	0	0	0	0	0	1	1
V1_364	f	75.79	01/24/2012	Blood	Yes	Erysipela	Cutaneous	FS	pos	1	0	0	0	0	1	0	0	0	0	0	0	3	4
V1_365	f	45.58	2012-05-02	Ano-genital	Yes	Endometritis	Genital	FS	nd	0	0	0	0	0	0	0	0	0	0	0	0	2	5
V1_366	m	4.15	2012-06-02	Surgical sample	No	Deep Abcess	Cutaneous	FS	pos	1	0	0	0	0	0	0	0	0	0	0	0	3	89
V1_367	f	26.52	2012-07-02	Ano-genital	No	Endometritis	Genital	FS	nd	0	0	0	0	0	0	0	0	0	0	0	0	2	63
V1_368	m	3.62	2012-11-02	Oro-pharyngeal	Yes	Other ORL	ORL-Resp	FS	nd	0	0	0	0	0	0	0	0	0	0	0	0	3	6
V1_369	f	32.28	02/14/2012	Ano-genital	Yes	Puerperal sepsis	Genital	FS	nd	0	0	0	0	0	0	0	0	0	0	0	0	3	28
V1_370	m	4.45	02/21/2012	Oro-pharyngeal	No	Peritonsilar abcess	ORL-Resp	FS	nd	1	0	0	0	0	0	1	0	0	0	0	0	2	102
V1_371	f	90.83	02/20/2012	Blood	No	nNDH	Cutaneous	FS	pos	1	0	0	0	0	0	1	0	0	0	0	0	3	89
V1_372	m	26.53	02/21/2012	Skin	Yes	Cut abcess	Cutaneous	FS	nd	1	0	0	0	0	0	0	0	0	0	0	0	2	4
V1_373	m	73.42	02/24/2012	Blood	No	Pleuro-pulmonary	ORL-Resp	SS	pos	0	0	0	0	0	1	0	0	0	0	0	0	3	1
V1_374	m	26.71	04/26/2012	Pleuro-Pulmonary	Yes	Pleuro-pulmonary	ORL-Resp	SS	neg	0	0	0	0	0	0	0	0	0	0	0	0	3	63
V1_375	m	4.06	2012-09-03	Ano-genital	No	Anitis	Genital	L	nd	1	0	0	0	0	0	0	0	0	0	0	0	1	28
V1_376	m	3.56	2012-09-03	Oro-pharyngeal	No	Carriage	ORL-Resp	A	nd	0	0	0	0	1	0	1	0	0	0	0	0	0	4
V1_377	f	58.21	03/16/2012	Skin	No	Supef Cut Inf	Cutaneous	L	neg	1	0	0	0	0	0	1	0	0	0	0	0	1	92
V1_378	f	28.64	03/15/2012	Skin	Yes	Supef Cut Inf	Cutaneous	L	nd	1	0	0	1	0	0	1	0	1	0	0	0	1	86
V1_379	f	62.96	03/19/2012	Ano-genital	Yes	Vulvo vaginitis	Genital	L	nd	0	0	0	0	0	0	0	0	0	0	0	0	1	1
V1_380	m	5.47	03/20/2012	Oro-pharyngeal	No	Other ORL	ORL-Resp	FS	pos	0	0	0	0	0	0	0	0	0	0	0	0	3	1
V1_381	m	52.83	03/22/2012	Ano-genital	Yes	Deep Abcess	Cutaneous	L	pos	1	0	0	0	0	0	0	0	0	0	0	0	3	94
V1_382	m	77.61	03/24/2012	Blood	No	Erysipela	Cutaneous	SS	pos	1	0	0	0	0	1	0	0	0	0	0	0	3	4
V1_383	m	6.03	2012-01-04	Oro-pharyngeal	Yes	Mastoïditis	ORL-Resp	FS	nd	0	0	0	0	0	0	1	0	0	0	0	0	3	6
V1_384	m	3.67	2012-04-04	Ano-genital	Yes	Anitis	Genital	L	nd	0	0	0	0	0	0	0	0	0	0	0	0	1	4
V1_385	f	81.1	2012-04-04	Blood	Yes	Erysipela	Cutaneous	SS	pos	1	0	0	0	0	1	1	0	0	0	0	0	3	4
V1_386	f	0.39	04/13/2012	Skin	No	Supef Cut Inf	Cutaneous	L	neg	0	0	0	0	0	0	0	0	0	0	1	0	1	58
V1_387	f	69.16	2012-12-04	Ano-genital	No	Endometritis	Genital	SS	neg	1	1	0	0	0	0	1	0	1	1	0	0	3	1
V1_388	f	9.74	04/16/2012	Surgical sample	No	Other	Not Known	FS	nd	0	0	0	0	0	0	1	0	0	0	0	0	3	75
V1_389	f	35.84	04/15/2012	Skin	No	nNDH	Cutaneous	FS	nd	1	0	0	0	0	0	0	0	0	0	0	0	3	1
V1_390	f	5.73	2012-10-04	Skin	No	Impetigo	Cutaneous	L	nd	1	0	0	0	0	0	0	0	0	0	0	0	1	1
V1_391	m	89.04	2012-12-04	Blood	No	Pleuro-pulmonary	ORL-Resp	SS	pos	0	0	0	0	1	0	0	1	0	0	0	0	3	1
V1_392	m	40.82	04/24/2012	Skin	No	NDH	Cutaneous	SS	neg	1	0	0	0	0	0	0	0	0	0	0	0	3	77
V1_393	m	31.68	04/25/2012	Skin	Yes	Cut abcess	Cutaneous	L	neg	1	0	1	1	0	0	1	0	1	1	0	0	2	86
V1_394	m	23.84	04/27/2012	Skin	Yes	Supef Cut Inf	Cutaneous	FS	neg	1	0	0	0	0	0	1	0	0	1	0	0	1	1
V1_395	m	0	04/29/2012	Oro-pharyngeal	No	Peritonsilar abcess	ORL-Resp	FS	nd	0	0	0	0	0	0	0	0	0	0	0	0	3	12
V1_396	f	44.46	2012-08-05	Skin	No	Cut abcess	Cutaneous	FS	nd	1	0	0	0	0	0	0	0	0	0	0	0	2	83
V1_397	f	0.79	05/18/2012	Ano-genital	Yes	Anitis	Genital	L	nd	1	0	0	0	0	0	0	0	0	0	0	0	1	4
V1_398	m	38.99	05/21/2012	Skin	Yes	Supef Cut Inf	Cutaneous	FS	nd	0	0	0	0	0	0	0	0	0	1	0	0	1	28
V1_399	f	30.88	05/27/2012	Ano-genital	Yes	Puerperal sepsis	Genital	FS	neg	0	0	0	0	0	0	0	0	0	0	0	0	3	58
V1_400	m	48.99	2012-04-06	Surgical sample	No	Deep Abcess	Cutaneous	SS	nd	1	1	0	0	0	0	0	0	0	0	0	0	3	87
V1_401	f	34.21	05/29/2012	Skin	Yes	Cut abcess	Cutaneous	L	nd	0	0	0	0	0	0	0	0	0	0	0	0	2	12
V1_402	m	1.24	2012-03-06	Oro-pharyngeal	Yes	Carriage	ORL-Resp	A	neg	1	1	0	0	0	0	0	0	0	1	0	0	0	4
V1_403	f	0.37	2012-08-06	Pleuro-Pulmonary	Yes	Carriage	ORL-Resp	A	nd	0	0	0	0	0	0	1	0	0	0	0	0	0	1
V1_404	f	26.68	2012-08-06	Oro-pharyngeal	No	Carriage	ORL-Resp	A	nd	1	0	0	0	0	0	0	0	0	0	0	0	0	4
V1_405	f	33.52	2012-12-06	Skin	No	nNDH	Cutaneous	FS	neg	1	0	0	0	0	0	0	0	0	0	0	0	2	4
V1_406	m	0.79	06/15/2012	Synovial fluid	Yes	Septic arthritis	Cutaneous	FS	neg	0	1	0	0	0	0	1	0	0	0	0	0	3	77
V1_407	m	6.48	06/13/2012	Skin	No	Other cutaneous	Cutaneous	L	nd	1	0	0	0	0	0	1	0	0	0	0	0	2	12
V1_408	f	19.75	06/21/2012	Oro-pharyngeal	No	Angina	ORL-Resp	FS	nd	0	0	0	0	0	0	0	0	0	0	0	0	1	6
V1_409	m	80.61	06/23/2012	Oro-pharyngeal	Yes	Supef Cut Inf	Cutaneous	FS	nd	1	0	0	0	0	1	0	0	0	0	0	0	1	1
V1_410	m	30.53	06/24/2012	Oro-pharyngeal	Yes	Peritonsilar abcess	ORL-Resp	FS	pos	1	0	0	0	0	0	0	0	0	0	0	0	3	6
V1_411	m	44.8	2012-07-07	Skin	No	Supef Cut Inf	Cutaneous	L	neg	0	1	0	0	0	0	0	0	0	0	0	0	1	4
V1_412	f	11.41	06/22/2012	Skin	No	Supef Cut Inf	Cutaneous	L	neg	1	0	0	0	0	0	0	1	0	0	1	0	1	1
V1_413	m	33.64	06/22/2012	Skin	No	Supef Cut Inf	Cutaneous		nd	1	0	0	0	0	0	1	0	0	0	0	0	1	72
V1_414	m	71.14	2012-08-07	Skin	No	Erysipela	Cutaneous	FS	neg	1	0	0	0	0	0	0	0	0	0	0	0	1	4
V1_415	f	1.88	2012-09-07	Skin	No	Cut abcess	Cutaneous	FS	nd	1	0	0	0	0	0	0	0	0	0	0	0	2	6
V1_416	f	33.26	07/21/2012	Skin	No	Supef Cut Inf	Cutaneous	L	nd	1	0	0	0	0	0	0	0	0	0	1	0	1	4
V1_417	m	77.09	07/24/2012	Skin	No	Erysipela	Cutaneous	FS	neg	1	0	0	0	0	1	0	1	0	0	0	0	1	118
V1_418	m	30.53	07/24/2012	Skin	No	nNDH	Cutaneous	FS	nd	1	0	0	0	0	0	0	0	0	0	0	0	2	89
V1_419	m	19.04	07/29/2012	Skin	Yes	Cut abcess	Cutaneous	FS	neg	1	0	0	0	0	0	0	0	0	0	0	0	2	1
V1_420	m	82.77	07/28/2012	Blood	Yes	Bacteriemia only	Not Known	FS	pos	0	0	0	0	0	1	0	1	0	0	0	0	3	12
V1_421	m	50.81	07/31/2012	Synovial fluid	No	Septic arthritis	Cutaneous	FS	nd	1	0	0	0	0	0	0	0	0	0	0	0	3	28
V1_422	m	11.92	2012-08-08	Skin	No	Impetigo	Cutaneous	FS	nd	1	0	0	0	0	0	1	0	0	0	0	0	1	12
V1_423	m	21.12	2012-08-08	Oro-pharyngeal	No	Angina	ORL-Resp	FS	neg	0	0	0	0	0	0	1	0	0	1	0	0	1	4
V1_424	m	2.73	2012-11-08	Oro-pharyngeal	No	Carriage	ORL-Resp	A	nd	0	0	0	0	0	0	0	0	0	0	0	0	0	1
V1_425	f	43.55	08/17/2012	Blood	No	Other	Genital	FS	pos	0	1	0	0	0	0	0	0	0	0	0	0	3	1
V1_426	m	81.24	08/25/2012	Blood	No	Erysipela	Cutaneous	SS	pos	1	0	0	0	1	0	0	0	0	0	0	0	3	12
V1_427	f	32.11	08/26/2012	Ano-genital	No	Supef Cut Inf	Cutaneous	FS	nd	1	1	0	0	0	0	1	0	0	0	0	0	1	28
V1_428	m	1.99	09/14/2012	Skin	Yes	Impetigo	Cutaneous	FS	nd	1	0	0	0	0	0	0	0	0	0	0	0	1	66
V1_429	m	0.95	2012-08-09	Oro-pharyngeal	No	Peritonsilar abcess	ORL-Resp	FS	nd	1	0	0	0	0	0	0	0	0	0	0	0	2	89
V1_430	m		09/14/2012		No	NA				NA	NA	NA	NA	NA	NA	NA	NA	NA	NA	NA	NA	NA	4
V1_431	f	27.54	09/19/2012	Ano-genital	No	Puerperal sepsis	Genital	FS	nd	0	0	0	0	0	0	0	0	0	0	0	0	3	1
V1_432	m	40.4	2012-01-10	Surgical sample	No	Other	Not Known	SS	pos	0	0	0	0	0	0	0	0	1	0	0	0	3	83
V1_433	m	88.54	09/25/2012	Blood	No	Erysipela	Cutaneous	FS	pos	1	0	0	0	0	0	0	0	0	0	0	0	3	1
V1_434	f	5.07	2012-04-10	Skin	No	Supef Cut Inf	Cutaneous	L	nd	1	0	0	0	0	0	0	0	0	0	0	0	1	83
V1_435	m	33.28	09/23/2012	Synovial fluid	No	Tenosynovitis	Cutaneous	FS	neg	1	0	0	0	0	0	0	0	0	0	0	0	3	4
V1_436	f	7.96	2012-12-10	Skin	No	Supef Cut Inf	Cutaneous	FS	nd	1	0	0	0	0	0	0	0	0	0	0	0	1	81
V1_437	f	91.22	10/16/2012	Blood	No	Erysipela	Cutaneous	FS	pos	0	0	0	0	0	0	0	0	0	0	0	0	3	1
V1_438	m	13.84	2012-09-10	Skin	No	nNDH	Cutaneous	FS	nd	1	0	0	0	0	0	0	0	0	0	0	0	2	83
V1_439	m	12.22	10/19/2012	Skin	No	Supef Cut Inf	Cutaneous	FS	nd	1	0	0	0	0	0	0	0	0	0	0	0	1	28
V1_440	m	70.75	2012-03-11	Pleuro-Pulmonary	No	Carriage	ORL-Resp	A	nd	0	1	0	0	0	0	0	0	0	0	0	0	0	75
V1_441	f	0.01	2012-04-11	Skin	Yes	Supef Cut Inf	Cutaneous	FS	nd	0	0	0	0	0	0	0	0	0	0	0	0	1	12
V1_442	f	1.17	2012-10-11	Blood	No	Bacteriemia only	Cutaneous	FS	pos	0	0	0	0	0	0	0	0	0	0	0	0	3	28
V1_443	m	0	10/29/2012	Ano-genital	No	Anitis	Genital	L	nd	0	0	0	0	0	0	0	0	0	0	0	0	1	4
V1_444	f	25.25	11/14/2012	Oro-pharyngeal	Yes	Peritonsilar abcess	ORL-Resp	FS	neg	0	0	0	0	0	0	0	0	0	0	0	0	2	22
V1_445	m	67.39	11/15/2012	Blood	No	Other	Genital	SS	pos	1	1	0	0	0	0	1	0	1	0	0	0	3	1
V1_446	m	33.72	11/13/2012	Synovial fluid	No	Septic arthritis	Cutaneous	FS	nd	1	0	1	0	0	0	0	0	0	0	0	0	3	83
V1_447	m	80.06	11/20/2012	Blood	No	NDH	Cutaneous	FS	pos	1	0	0	0	0	0	0	0	0	1	0	1	3	81
V1_448	m	1.5	11/24/2012	Skin	No	Impetigo	Cutaneous	FS	nd	1	0	0	0	0	0	0	0	0	0	0	0	1	1
V1_449	m	31.62	11/29/2012	Skin	Yes	Supef Cut Inf	Cutaneous	L	nd	1	0	0	0	0	0	0	0	1	0	0	0	1	4
V1_450	m	56.78	11/29/2012	Skin	No	NDH	Cutaneous	FS	neg	0	0	0	0	0	0	0	0	0	0	1	0	3	81
V1_451	f	64.86	2012-07-12	Blood	No	NDH	Cutaneous	SS	pos	0	0	0	0	0	0	0	0	0	0	0	0	3	1
V1_452	f	76.61	2012-09-12	Blood	Yes	Erysipela	Cutaneous	SS	pos	0	0	0	0	0	0	1	0	0	0	0	0	3	1
V1_453	m	4.62	12/14/2012	Ano-genital	No	Anitis	Genital	L	nd	0	0	0	0	0	0	0	0	0	0	0	0	1	28
V1_454	m	40.57	12/15/2012	Blood	No	nNDH	Cutaneous	FS	pos	1	0	0	0	0	0	0	0	1	0	0	0	3	83
V1_455	m	34.13	12/18/2012	Skin	No	Erysipela	Cutaneous	FS	nd	1	0	0	0	0	0	0	0	0	0	0	0	1	95
V1_456	f	91.17	12/17/2012	Skin	No	Supef Cut Inf	Cutaneous	FS	nd	1	0	0	0	0	0	0	0	0	0	0	0	1	81
V1_457	m	48.29	12/31/2012	Blood	No	Pleuro-pulmonary	ORL-Resp	FS	pos	0	0	0	0	0	0	0	0	0	0	0	0	3	1
V1_458	m	35.42	01/14/2013	Oro-pharyngeal	Yes	Angina	ORL-Resp	FS	neg	0	0	0	0	0	0	0	0	0	0	0	0	1	77
V1_459	m	88.79	01/15/2013	Skin	No	Supef Cut Inf	Cutaneous	FS	nd	1	0	0	0	0	0	1	1	0	0	0	0	1	81
V1_460	m	2.72	01/15/2013	Bone	Yes	Bone Infection	Cutaneous	FS	nd	1	0	0	0	0	0	0	0	0	0	0	0	3	89
V1_461	m	4.78	01/19/2013	Oro-pharyngeal	Yes	Otitis	ORL-Resp		nd	0	0	0	0	0	0	0	0	0	0	0	0	1	89
V1_462	m	66.68	01/20/2013	Skin	Yes	Cut abcess	Cutaneous	FS	neg	1	0	0	0	0	0	0	0	0	0	0	0	2	4
V1_463	f	18.72	01/22/2013	Oro-pharyngeal	No	Mastoïditis	ORL-Resp		nd	0	0	0	0	0	0	0	0	0	0	0	0	3	1
V1_464	m	0.31	01/22/2013	Adenitis	No	Peritonsilar abcess	ORL-Resp		nd	0	0	0	0	0	0	0	0	0	0	0	0	3	75
V1_465	m	75.06	01/23/2013	Blood	No	Erysipela	Cutaneous	FS	pos	0	0	0	0	1	0	1	0	0	0	0	0	3	28
V1_466	f	87.84	01/24/2013	Skin	No	NDH	Cutaneous	FS	neg	1	0	0	0	0	0	0	0	0	0	0	0	3	89
V1_467	f	62.11	01/29/2013	Skin	No	Supef Cut Inf	Cutaneous	FS	neg	1	0	0	0	0	0	0	0	0	0	0	0	1	86
V1_468	m	0.49	01/29/2013	Oro-pharyngeal	Yes	Puerperal sepsis	ORL-Resp	FS	neg	0	0	0	0	0	0	0	0	0	0	0	0	3	75
V1_469	m	39.11	01/30/2013	Skin	Yes	Supef Cut Inf	Cutaneous	L	nd	0	0	0	0	0	0	0	0	0	0	0	0	1	116
V1_470	f	30.04	01/30/2013	Oro-pharyngeal	No	Peritonsilar abcess	ORL-Resp	FS	nd	0	0	0	0	0	0	0	0	0	0	0	0	2	77
V1_471	m	1.77	01/30/2013	Skin	No	Supef Cut Inf	Cutaneous		nd	1	0	0	0	0	0	0	0	0	0	0	0	1	89
V1_472	m	4.72	2013-05-02	Skin	No	Cut abcess	Cutaneous		nd	0	0	0	0	0	0	0	0	0	0	0	0	2	12
V1_473	m	46.31	2013-07-02	Skin	No	Supef Cut Inf	Cutaneous	L	nd	1	0	0	0	0	0	0	0	0	0	0	0	1	169
V1_474	m	66.2	2013-12-02	Skin	No	NDH	Cutaneous	FS	neg	1	0	0	0	0	0	0	0	0	1	0	0	3	6
V1_476	f	28.05	2013-12-02	Blood	Yes	Puerperal sepsis	Genital	SS	pos	0	0	0	0	0	0	0	0	0	0	0	0	3	77
V1_480	f	0.68	02/18/2013	Blood	No	Bone Infection	Cutaneous	FS	nd	1	0	0	0	0	0	0	0	0	0	0	0	3	12
V1_482	f	3.48	02/20/2013	Skin	Yes	Supef Cut Inf	Cutaneous		nd	1	0	0	0	0	0	1	0	0	0	0	0	1	12
V1_483	f	1.59	02/20/2013	Skin	No	nNDH	Cutaneous		nd	1	0	0	0	0	0	0	0	0	0	0	0	2	28
V1_484	f	5.35	02/20/2013	Skin	Yes	Supef Cut Inf	Cutaneous	L	nd	1	0	0	0	0	0	0	0	0	0	0	0	1	4
V1_485	f	39.4	02/21/2013	Skin	No	Supef Cut Inf	Cutaneous		nd	1	0	0	0	0	0	0	0	1	0	0	0	1	83
V1_486	f	55.7	02/25/2013	urinary	No	Other	Genital	FS	neg	0	0	0	0	0	0	1	0	0	0	0	0	3	1
V1_487	f	18.88	02/25/2013	Ano-genital	Yes	Vulvo vaginitis	Genital	L	nd	0	0	0	0	0	0	0	0	0	0	0	0	1	89
V1_488	f	37.51	02/26/2013	Ano-genital	Yes	Endometritis	Genital	FS	neg	0	0	0	0	0	0	0	0	0	0	0	0	2	1
V1_490	m	1.42	2013-01-03	Oro-pharyngeal	Yes	Peritonsilar abcess	ORL-Resp	FS	pos	0	0	0	0	0	0	0	0	0	0	0	0	3	1
V1_491	f	25.15	2013-05-03	Oro-pharyngeal	Yes	Carriage	ORL-Resp	A	neg	0	0	0	0	0	0	0	0	0	0	0	0	0	4
V1_492	f	4.05	2013-06-03	Ano-genital	Yes	Anitis	Genital	L	nd	1	0	0	0	0	0	0	0	0	0	0	0	1	12
V1_493	f	55.45	2013-06-03	Pleuro-Pulmonary	No	Pleuro-pulmonary	ORL-Resp		neg	0	0	0	0	0	0	1	0	0	0	0	0	3	4
V1_494	f	42.57	2013-11-03	Skin	Yes	Supef Cut Inf	Cutaneous	L	nd	1	0	0	0	0	0	0	0	0	0	0	0	1	102
V1_495	m	81.9	2013-11-03	Skin	Yes	Supef Cut Inf	Cutaneous	L	neg	1	0	0	0	0	0	0	0	0	1	0	1	1	75
V1_496	f	91.44	2013-12-03	Skin	No	NDH	Cutaneous	FS	neg	0	0	0	0	0	1	0	0	0	1	0	0	3	77
V1_497	m	29.18	2013-12-03	Skin	Yes	Supef Cut Inf	Cutaneous	L	neg	1	0	0	0	0	0	0	0	1	0	0	0	1	83
V1_498	f	58.56	03/18/2013	Skin	Yes	Carriage	Cutaneous	A	neg	1	0	0	0	0	0	0	0	0	0	0	0	0	1
V1_503	f	5.44	03/24/2013	Oro-pharyngeal	Yes	Mastoïditis	ORL-Resp		nd	0	0	0	0	0	0	0	0	0	0	0	0	3	1
V1_506	m	1.93	03/26/2013	Skin	Yes	nNDH	Cutaneous		nd	1	0	0	0	0	0	0	0	0	0	0	0	2	4
V1_507	f	60.75	03/26/2013	Skin	No	Supef Cut Inf	Cutaneous	L	nd	1	0	0	0	0	0	1	0	0	1	0	0	1	75
V1_508	m	6.12	03/27/2013	Ano-genital	Yes	Anitis	Genital	L	nd	0	0	0	0	0	0	0	0	0	0	0	0	1	28
V1_509	f	67.44	03/29/2013	Synovial fluid	Yes	Tenosynovitis	Cutaneous	FS	neg	0	0	0	0	0	0	0	0	0	0	0	0	3	28
V1_510	m	5.94	2013-04-04	Ano-genital	No	Anitis	Genital	L	nd	1	0	0	0	0	0	0	0	0	0	0	1	1	28
V1_511	f	32.44	2013-04-04	Ano-genital	Yes	Endometritis	Genital	FS	nd	0	0	0	0	0	0	0	0	0	0	0	0	2	77
V1_513	m	86.78	2013-11-04	Blood	Yes	NDH	Cutaneous	SS	pos	1	0	0	0	0	0	0	1	1	0	0	0	3	4
V1_514	f	28.85	04/18/2013	Skin	No	Supef Cut Inf	Cutaneous	L	nd	0	0	0	0	0	0	0	0	0	0	0	0	1	1
V1_515	f	1.78	04/18/2013	Ano-genital	Yes	Anitis	Genital	L	nd	1	0	0	0	0	0	0	0	0	0	0	0	1	28
V1_516	f	29.59	04/23/2013	Ano-genital	Yes	Vulvo vaginitis	Genital	L	nd	0	0	0	0	0	0	0	0	0	0	0	0	1	75
V1_517	m	36.92	04/23/2013	Skin	Yes	Supef Cut Inf	Cutaneous	L	neg	1	0	0	0	0	0	0	0	0	0	0	0	1	83
V1_518	m	90.25	04/23/2013	Oro-pharyngeal	Yes	Other ORL	ORL-Resp	L	neg	0	0	0	0	0	1	1	1	0	0	1	0	2	89
V1_519	m	73.3	04/25/2013	Pleuro-Pulmonary	Yes	Pleuro-pulmonary	ORL-Resp	FS	neg	1	1	0	0	0	0	0	0	0	0	1	0	3	89
V1_520	m	23.16	04/25/2013	Skin	No	Supef Cut Inf	Cutaneous	L	nd	1	0	0	0	0	0	0	0	0	0	0	0	1	22
V1_521	m	56.81	04/25/2013	Blood	No	Pleuro-pulmonary	ORL-Resp	SS	pos	0	0	0	0	0	0	0	0	0	0	1	0	3	4
V1_522	m	53.9	04/25/2013	Pleuro-Pulmonary	No	Pleuro-pulmonary	ORL-Resp	FS	nd	0	0	0	0	0	0	0	0	0	0	1	0	3	9
V1_523	m	50.21	04/26/2013	Oro-pharyngeal	No	Peritonsilar abcess	ORL-Resp	FS	nd	0	0	0	0	0	0	0	0	0	0	0	0	2	89
V1_524	m	33.15	04/27/2013	Oro-pharyngeal	No	Peritonsilar abcess	ORL-Resp	FS	neg	0	0	0	0	0	0	0	0	0	0	0	0	2	87
V1_527	m	69.09	2013-01-05	Blood	No	NDH	Cutaneous	SS	pos	0	0	0	0	0	0	0	0	0	0	0	0	3	1
V1_528	f	26.89	2013-01-05	Oro-pharyngeal	No	Angina	ORL-Resp		nd	0	0	0	0	0	0	0	0	0	0	0	0	1	89
V1_529	m	5.37	2013-03-05	Ano-genital	Yes	Anitis	Genital	L	nd	0	0	0	0	0	0	1	0	0	0	0	0	1	28
V1_530	m	42.12	2013-08-05	Pleuro-Pulmonary	No	Pleuro-pulmonary	ORL-Resp	FS	neg	0	1	0	0	0	1	0	0	0	0	0	0	3	28
V1_531	f	54.78	2013-12-05	Ano-genital	Yes	Endometritis	Genital	FS	nd	0	0	0	0	0	0	0	0	0	0	0	0	2	5
V1_532	m	73.75	05/13/2013	Skin	Yes	Cut abcess	Cutaneous	FS	nd	0	0	0	0	0	0	0	0	0	0	0	0	2	12
V1_533	m	24.72	05/13/2013	Skin	Yes	Cut abcess	Cutaneous		neg	0	0	0	1	0	0	0	0	0	0	0	0	2	1
V1_535	m	4.85	05/15/2013	Ano-genital	No	Anitis	Genital	L	nd	1	0	0	0	0	0	0	0	0	0	0	0	1	28
V1_536	f	24.72	05/16/2013	Ano-genital	Yes	Carriage	Genital	A	nd	0	0	0	0	0	0	0	0	0	0	0	0	0	6
V1_537	f	28.42	05/17/2013	Oro-pharyngeal	Yes	Angina	ORL-Resp	FS	neg	0	0	0	0	0	0	0	0	0	0	0	0	1	12
V1_538	f	67.09	05/17/2013	Ano-genital	Yes	Carriage	Genital	A	nd	0	0	0	0	0	0	0	0	0	0	0	0	0	29
V1_540	m	44.35	2013-08-06	Skin	Yes	Supef Cut Inf	Cutaneous	L	nd	1	0	0	1	0	0	0	0	1	0	0	0	1	66
V1_541	f	57.47	2013-10-06	Ano-genital	No	Vulvo vaginitis	Genital	L	nd	0	0	0	0	0	0	0	0	0	0	0	0	1	11
V1_542	m	32.81	2013-12-06	Skin	Yes	Cut abcess	Cutaneous		neg	1	0	1	1	0	0	0	0	1	0	0	0	2	66
V1_543	f	0.62	2013-12-06	Oro-pharyngeal	No	Peritonsilar abcess	ORL-Resp	FS	nd	0	0	0	0	0	0	0	0	0	0	0	0	2	6
V1_544	f	25.03	06/14/2013	Ano-genital	Yes	Endometritis	Genital	FS	neg	0	0	0	0	0	0	0	0	0	0	0	0	2	28
V1_546	f	54.07	06/17/2013	Blood	No	Septic arthritis	Cutaneous	FS	pos	1	0	0	0	0	0	0	1	0	0	0	0	3	1
V1_547	m	63.3	06/17/2013	Skin	No	Supef Cut Inf	Cutaneous		nd	1	0	0	0	0	0	0	0	0	0	0	0	1	8
V1_548	m	6.65	06/18/2013	Skin	Yes	NA	Cutaneous		nd	NA	NA	NA	NA	NA	NA	NA	NA	NA	NA	NA	NA	NA	2
V1_549	f	34.6	06/20/2013	Ano-genital	Yes	Endometritis	Genital	FS	nd	0	0	0	0	0	0	0	0	0	0	0	0	2	28
V1_550	f	35.49	06/22/2013	Ano-genital	Yes	Carriage	Genital	A	nd	0	0	0	0	0	0	0	0	0	0	0	0	0	89
V1_551	f	2.85	06/23/2013	Oro-pharyngeal	No	Peritonsilar abcess	ORL-Resp	FS	nd	1	1	0	0	0	0	0	0	0	0	0	0	2	12
V1_552	m	53.21	06/25/2013	Skin	Yes	NA	Cutaneous		nd	NA	NA	NA	NA	NA	NA	NA	NA	NA	NA	NA	NA	NA	66
V1_553	f	3.42	2013-01-07	Synovial fluid	No	Septic arthritis	Not Known	FS	nd	0	0	0	0	0	0	0	0	0	0	0	0	3	12
V1_554	m	34.34	2013-02-07	Pleuro-Pulmonary	No	Pleuro-pulmonary	ORL-Resp	FS	neg	0	0	0	0	0	0	0	0	0	0	0	1	3	28
V1_555	f	5.57	2013-02-07	Ano-genital	No	Anitis	Genital	L	nd	1	0	0	0	0	0	0	0	0	0	0	0	1	4
V1_556	f	73.2	2013-07-07	Blood	Yes	Pleuro-pulmonary	ORL-Resp	FS	pos	0	0	0	0	0	0	1	0	0	0	0	0	3	89
V1_558	m	22.4	2013-09-07	Skin	No	nNDH	Cutaneous	FS	nd	1	0	0	0	0	0	0	0	0	0	0	0	2	4
V1_560	m	1.05	2013-12-07	Skin	Yes	Cut abcess	Cutaneous	L	nd	1	0	0	0	0	0	0	1	0	0	0	0	2	1
V1_561	m	6.38	2013-12-07	Skin	No	Other ORL	Cutaneous	FS	nd	1	0	0	0	0	0	0	0	0	0	0	0	2	28
V1_562	m	27.26	2013-12-07	Skin	No	Supef Cut Inf	Cutaneous	FS	neg	1	0	0	0	0	0	0	0	0	0	0	0	1	4
V1_563	m	25.22	2013-12-07	Oro-pharyngeal	Yes	Peritonsilar abcess	ORL-Resp	FS	neg	0	0	0	0	0	0	0	0	0	0	0	0	2	63
V1_564	f	34.22	07/18/2013	Ano-genital	Yes	Vulvo vaginitis	Genital	L	nd	0	0	0	0	0	0	0	0	0	0	0	0	1	28
V1_565	m	1.03	07/20/2013	Skin	No	nNDH	Cutaneous	SS	nd	1	0	0	0	0	0	0	0	0	0	0	0	3	12
V1_566	f	42.37	07/22/2013	Skin	No	NDH	Cutaneous	SS	pos	1	0	0	0	0	0	0	0	0	0	0	0	3	6
V1_567	f	30.09	07/25/2013	Oro-pharyngeal	Yes	Peritonsilar abcess	ORL-Resp	FS	neg	0	0	1	0	0	0	0	0	0	0	0	0	2	89
V1_568	m	37.21	07/26/2013	Skin	Yes	Supef Cut Inf	Cutaneous	L	nd	1	0	0	1	0	0	1	0	0	0	0	0	1	66
V1_569	f	27.09	07/29/2013	Ano-genital	Yes	Vulvo vaginitis	Genital	L	nd	0	0	0	0	0	0	0	0	0	0	0	0	1	4
V1_570	f	7.84	07/30/2013	Ano-genital	No	Vulvo vaginitis	Genital	L	nd	0	0	0	0	0	0	0	0	0	0	0	0	1	75
V1_571	m	82.3	07/31/2013	Blood	Yes	Bacteriemia only	Not Known	SS	pos	0	0	0	0	0	0	0	0	0	0	0	1	3	1
V1_572	f	38.26	2013-11-08	Oro-pharyngeal	Yes	Puerperal sepsis	Genital	FS	neg	0	0	0	0	0	0	0	1	0	0	0	0	3	3
V1_573	f	4.16	2013-12-08	Ano-genital	No	Vulvo vaginitis	Genital	L	nd	0	0	0	0	0	0	0	0	0	0	0	0	1	75
V1_574	f	4.63	08/19/2013	Ano-genital	Yes	Anitis	Genital	FS	nd	1	0	0	0	0	0	0	0	0	0	0	0	1	4
V1_575	f	88.99	08/21/2013	Oro-pharyngeal	No	Supef Cut Inf	Cutaneous		nd	0	0	0	0	0	0	0	0	0	0	0	0	1	1
V1_576	m	3.65	08/26/2013	Oro-pharyngeal	No	Otitis	ORL-Resp		nd	0	0	0	0	0	0	0	0	0	0	0	0	1	89
V1_577	f	14.3	2013-05-09	Skin	Yes	nNDH	Cutaneous	FS	nd	0	0	0	0	0	0	0	0	0	0	0	0	2	75
V1_578	m	90.81	2013-06-09	Blood	No	nNDH	Cutaneous	FS	pos	1	0	0	0	0	0	0	0	0	0	0	1	3	12
V1_579	m	23.96	2013-09-09	Skin	No	Cut abcess	Cutaneous	FS	neg	1	0	0	0	0	0	0	0	1	0	0	0	2	66
V1_580	m	33.56	2013-12-09	Synovial fluid	No	Bone Infection	Cutaneous		neg	1	0	0	0	0	0	0	0	0	0	0	0	3	87
V1_581	f	31.78	09/20/2013	Ano-genital	Yes	Puerperal sepsis	Genital	FS	neg	0	0	0	0	0	0	0	0	0	0	0	0	3	87
V1_582	m	2.35	09/21/2013	Ano-genital	Yes	Anitis	Genital	L	nd	0	0	0	0	0	0	0	0	0	0	0	0	1	28
V1_583	m	36.72	09/21/2013	Skin	Yes	Tenosynovitis	Cutaneous	FS	neg	1	0	1	1	0	0	0	0	1	0	0	0	3	83
V1_584	m	6.42	09/22/2013	Oro-pharyngeal	Yes	Otitis	ORL-Resp	FS	nd	0	0	0	0	0	0	0	0	0	0	0	0	1	75
V1_585	f	1.36	09/25/2013	Oro-pharyngeal	Yes	Otitis	ORL-Resp		nd	0	0	0	0	0	0	0	0	0	0	0	0	1	75
V1_586	m	15.56	09/29/2013	Oro-pharyngeal	Yes	Peritonsilar abcess	ORL-Resp	SS	nd	0	0	0	0	0	0	0	0	0	0	0	0	3	4
V1_587	m	5.43	2013-03-10	Ano-genital	No	Anitis	Genital	L	nd	1	0	0	0	0	0	0	0	0	0	0	0	1	77
V1_588	f	36.82	2013-05-10	Oro-pharyngeal	No	Angina	ORL-Resp	FS	neg	0	0	0	0	0	0	0	0	0	0	0	0	1	2
V1_589	f	7.71	2013-10-10	Oro-pharyngeal	No	Angina	ORL-Resp	FS	nd	1	0	0	0	0	0	0	0	0	0	0	0	1	87
V1_590	m	22.82	10/16/2013	Skin	Yes	Supef Cut Inf	Cutaneous	L	nd	1	0	0	1	0	0	0	0	0	0	0	0	1	83
V1_591	f	20.56	10/24/2013	Skin	Yes	Supef Cut Inf	Cutaneous	L	nd	1	0	1	0	0	0	0	0	0	0	0	0	1	66
V1_592	m	32.38	10/24/2013	Skin	No	Cut abcess	Cutaneous	FS	neg	0	0	1	1	0	0	0	0	1	0	0	0	2	77
V1_595	m	49.5	10/26/2013	Skin	Yes	Cut abcess	Cutaneous		pos	0	0	0	0	0	0	0	0	1	0	0	0	3	66
V1_596	f	34.49	10/28/2013	Pleuro-Pulmonary	Yes	Pleuro-pulmonary	ORL-Resp	SS	neg	0	0	0	0	0	0	0	0	0	0	0	0	3	75
V1_597	m	65.26	10/29/2013	Skin	No	Supef Cut Inf	Cutaneous	L	nd	1	0	0	0	0	0	1	1	0	0	0	0	1	1
V1_599	f	61.54	2013-02-11	Skin	No	Mastoïditis	ORL-Resp	SS	neg	0	0	0	0	0	0	1	0	0	0	0	0	3	28
V1_601	f	31.86	2013-02-11	Oro-pharyngeal	Yes	Angina	ORL-Resp	FS	nd	0	0	0	0	0	0	0	0	0	0	0	0	1	89
V1_602	m	4.53	2013-07-11	Ano-genital	No	Anitis	Genital	L	nd	1	0	0	0	0	0	0	0	0	0	0	0	1	4
V1_603	f	43.56	2013-08-11	Ano-genital	Yes	Vulvo vaginitis	Genital		neg	1	0	0	0	0	0	0	0	0	0	0	0	1	4
V1_604	m	22.18	2013-12-11	Skin	Yes	Erysipela	Cutaneous	FS	neg	0	0	0	0	0	0	0	0	0	0	0	0	1	28
V1_605	f	58.96	11/13/2013	Skin	Yes	nNDH	Cutaneous		neg	1	0	0	0	0	0	0	0	0	0	1	0	2	28
V1_606	m	13.25	11/21/2013	Skin	No	Supef Cut Inf	Cutaneous	FS	nd	1	0	0	0	0	0	0	0	0	0	0	0	1	75
V1_607	f	41.53	11/27/2013	Skin	Yes	nNDH	Cutaneous	FS	pos	0	0	0	0	0	0	0	0	0	0	0	0	3	66
V1_608	m	24.53	11/29/2013	Skin	Yes	Supef Cut Inf	Cutaneous	L	nd	1	0	1	1	0	0	0	0	1	0	0	0	1	66
V1_609	f	0.39	11/29/2013	Skin	Yes	Impetigo	Cutaneous	FS	neg	0	0	0	0	0	0	0	0	0	1	0	0	1	75
V1_610	m	0.66	2013-01-12	Pleuro-Pulmonary	No	Pleuro-pulmonary	ORL-Resp		nd	0	0	0	0	0	0	0	0	0	0	0	0	2	3
V1_611	f	25.74	2013-02-12	Skin	Yes	nNDH	Cutaneous		neg	0	0	0	1	0	0	0	0	1	0	0	0	2	66
V1_613	m	54.55	2013-06-12	Skin	Yes	nNDH	Cutaneous	SS	nd	1	0	0	0	0	0	0	1	0	0	0	0	3	73
V1_614	f	83.16	2013-06-12	Skin	Yes	Erysipela	Cutaneous	FS	nd	1	0	0	0	0	0	0	0	0	0	0	0	1	89
V1_615	f	6.32	2013-06-12	Ano-genital	Yes	Vulvo vaginitis	Genital	L	nd	0	0	0	0	0	0	0	0	0	0	0	0	1	89
V1_616	f	50.34	2013-11-12	Skin	No	Supef Cut Inf	Cutaneous	L	nd	0	0	0	0	0	0	1	0	0	0	0	0	1	4
V1_617	m	19.48	2013-11-12	Synovial fluid	Yes	Septic arthritis	Cutaneous	FS	neg	0	0	0	0	0	0	0	0	0	0	0	0	3	183
V1_618	m	4.57	12/25/2013	Skin	No	nNDH	Cutaneous	FS	nd	1	0	0	0	0	0	0	0	0	0	0	0	2	89
V1_619	f	78.81	12/29/2013	CSF	Yes	Other ORL	ORL-Resp	SS	neg	0	0	0	0	0	0	0	0	0	0	0	0	3	1
V1_622	m	20.18	2014-02-01	Skin	Yes	Cut abcess	Cutaneous	FS	neg	0	0	0	0	0	0	0	0	0	0	0	0	3	11
V1_623	f	60.76	2014-02-01	Skin	Yes	Supef Cut Inf	Cutaneous	L	nd	1	0	0	0	0	0	0	0	0	0	0	0	1	11
V1_624	f	30.48	2014-02-01	Ano-genital	Yes	Puerperal sepsis	Genital	FS	neg	0	0	0	0	0	0	0	0	0	0	0	0	3	1
V1_625	m	11.17	2014-04-01	Oro-pharyngeal	No	Peritonsilar abcess	ORL-Resp	FS	pos	0	0	0	0	0	0	0	0	0	0	0	0	3	1
V1_627	m	2.91	2014-07-01	Oro-pharyngeal	No	Peritonsilar abcess	ORL-Resp	FS	pos	0	0	0	0	0	0	0	0	0	0	0	0	3	12
V1_629	f	7.02	2014-11-01	Oro-pharyngeal	No	Peritonsilar abcess	ORL-Resp	FS	pos	0	0	0	0	0	0	0	0	0	0	0	0	3	75
V1_630	f	44.05	01/16/2014	Oro-pharyngeal	Yes	Peritonsilar abcess	ORL-Resp	FS	pos	0	0	0	0	0	0	1	1	0	0	0	0	3	75
V1_631	m	78.88	01/25/2014	Skin	No	nNDH	Cutaneous	FS	nd	1	0	0	0	0	0	0	1	0	0	0	0	2	82
V1_632	m	62.47	01/23/2014	Skin	No	nNDH	Cutaneous	FS	pos	1	1	0	0	0	0	0	0	0	0	1	0	3	75
V1_635	m	55.13	01/26/2014	Skin	No	Supef Cut Inf	Cutaneous	FS	neg	1	0	0	0	0	0	0	0	0	0	1	0	1	75
V1_636	f	93.37	01/25/2014	Skin	Yes	Erysipela	Cutaneous	FS	pos	1	0	0	0	0	0	0	0	0	0	0	0	3	75
V1_640	f	27.76	01/27/2014	Oro-pharyngeal	Yes	Angina	ORL-Resp	FS	nd	0	0	0	0	0	0	0	0	0	0	0	0	1	89
V1_643	f	7.43	2014-02-02	Oro-pharyngeal	No	Angina	ORL-Resp		nd	0	0	0	0	0	0	0	0	0	0	0	0	1	6
V1_644	m	4.93	2014-04-02	Ano-genital	No	Anitis	Genital	L	nd	0	0	0	0	0	0	0	0	0	0	0	0	1	28
V1_645	m	11.71	01/29/2014	Oro-pharyngeal	Yes	Other	ORL-Resp	FS	nd	0	0	0	0	0	0	0	0	0	0	0	0	2	28
V1_646	f	11.45	01/31/2014	Skin	Yes	Supef Cut Inf	Cutaneous	L	nd	0	0	0	0	0	0	0	0	0	0	0	0	1	95
V1_648	m	0.09	2014-11-02	Oro-pharyngeal	Yes	Otitis	ORL-Resp		nd	0	0	0	0	0	0	0	0	0	0	0	0	1	75
V1_649	m	3	2014-11-02	Oro-pharyngeal	Yes	Peritonsilar abcess	ORL-Resp	FS	pos	0	0	0	0	0	0	0	0	0	0	0	0	3	49
V1_650	f	23.64	02/13/2014	Skin	No	Supef Cut Inf	Cutaneous	FS	neg	0	1	0	0	0	0	0	0	0	0	0	0	1	89
V1_652	m	29.33	02/25/2014	Skin	Yes	nNDH	Cutaneous		neg	1	0	0	0	0	0	0	0	0	0	0	0	2	66
V1_653	f	24.26	02/23/2014	Ano-genital	No	Vulvo vaginitis	Genital	L	nd	0	0	0	0	0	0	1	0	0	0	0	0	1	2
V1_654	m	52.15	02/26/2014	Oro-pharyngeal	Yes	Other ORL	Cutaneous		nd	1	0	0	0	0	0	0	0	0	0	0	0	2	89
V1_655	f	25.64	02/27/2014	Oro-pharyngeal	No	Peritonsilar abcess	ORL-Resp	FS	neg	0	0	0	0	0	0	0	0	0	0	0	0	3	77
V1_657	m	35.69	02/27/2014	Skin	No	Cut abcess	Cutaneous	FS	nd	1	0	1	1	0	0	0	0	0	0	0	0	2	82
V1_660	m	36.11	2014-11-03	Skin	No	Erysipela	Cutaneous		nd	1	0	0	0	0	0	0	0	0	0	0	0	1	28
V1_661	m	61.67	2014-03-03	Skin	No	Supef Cut Inf	Cutaneous		nd	1	0	0	0	0	0	0	1	0	0	0	0	1	89
V1_663	f	11.05	2014-09-03	Oro-pharyngeal	Yes	Peritonsilar abcess	ORL-Resp	FS	pos	0	0	0	0	0	0	0	0	0	0	0	0	3	12
V1_665	f	39.58	2014-04-03	Ano-genital	Yes	Vulvo vaginitis	Genital	L	nd	0	0	0	0	0	0	0	0	0	0	0	0	1	28
V1_666	m	34.95	03/16/2014	Oro-pharyngeal	Yes	Peritonsilar abcess	ORL-Resp	FS	pos	0	0	0	0	0	0	0	0	0	0	0	0	3	75
V1_667	m	49.42	03/16/2014	Skin	Yes	Supef Cut Inf	Cutaneous		neg	1	0	0	0	0	0	0	0	1	0	0	0	1	83
V1_668	m	86.13	03/17/2014	Blood	Yes	Pleuro-pulmonary	ORL-Resp	FS	pos	0	0	0	0	0	0	0	0	0	0	0	0	3	87
V1_670	f	36.02	03/20/2014	Skin	No	Erysipela	Cutaneous	FS	pos	1	0	0	0	0	0	0	0	0	0	0	0	3	11
V1_671	m	36.24	03/18/2014	Oro-pharyngeal	Yes	Angina	ORL-Resp		neg	0	0	0	0	0	0	0	0	0	0	0	0	1	3
V1_672	m	45.8	03/22/2014	Skin	Yes	Erysipela	Cutaneous	FS	neg	1	0	0	0	0	0	1	1	0	0	0	0	1	89
V1_673	f	70.73	03/21/2014	Ano-genital	Yes	Vulvo vaginitis	Genital	L	nd	0	0	0	0	0	0	0	0	0	0	0	0	1	6
V1_674	m	4.87	03/28/2014	Skin	Yes	Supef Cut Inf	Cutaneous		neg	1	0	0	0	0	0	0	0	0	0	0	0	1	3
V1_675	m	21.24	2014-02-04	Skin	Yes	Supef Cut Inf	Cutaneous	FS	nd	1	0	0	1	0	0	0	0	0	0	0	0	1	118
V1_676	f	27.28	2014-08-04	Ano-genital	No	Vulvo vaginitis	Genital	L	nd	0	0	0	0	0	0	0	0	0	0	0	0	1	1
V1_677	f	5.84	2014-11-04	Oro-pharyngeal	No	Cut abcess	Cutaneous	FS	nd	1	0	0	0	0	0	0	0	0	0	0	0	2	12
V1_678	m	4.04	04/14/2014	Ano-genital	Yes	Anitis	Genital	L	nd	0	0	0	0	0	0	0	0	0	0	0	0	1	28
V1_679	m	3.66	04/16/2014	Skin	Yes	Bone Infection	Cutaneous	FS	pos	0	0	0	0	0	0	0	0	0	0	0	0	3	12
V1_681	m	1.49	04/27/2014	Ano-genital	Yes	Anitis	Genital	L	nd	1	0	0	0	0	0	0	0	0	0	0	0	1	28
V1_682	m	61.29	04/25/2014	Blood	Yes	nNDH	Cutaneous	SS	pos	1	0	0	0	0	0	1	1	0	0	0	0	3	4
V1_685	m	17.79	2014-10-05	Oro-pharyngeal	Yes	Peritonsilar abcess	ORL-Resp	FS	pos	0	0	0	0	0	0	0	0	0	0	0	0	3	1
V1_686	f	30.76	2014-06-05	Oro-pharyngeal	Yes	Peritonsilar abcess	ORL-Resp	FS	pos	0	0	0	0	0	0	0	0	0	0	0	0	3	4
V1_688	f	86.01	2014-09-05	Blood	Yes	Bacteriemia only	Cutaneous	FS	pos	0	0	0	0	0	1	0	0	0	0	0	0	3	75
V1_690	m	5.21	2014-11-05	Oro-pharyngeal	No	Peritonsilar abcess	ORL-Resp	FS	pos	1	0	0	0	0	0	0	0	0	0	0	0	3	1
V1_691	m	65.69	05/26/2014	Synovial fluid	Yes	Septic arthritis	Cutaneous	FS	pos	0	0	0	0	0	0	0	0	0	0	0	0	3	3
V1_692	m	0.65	05/31/2014	Skin	Yes	Supef Cut Inf	Cutaneous		nd	1	0	0	0	0	0	0	0	0	0	0	0	1	6
V1_693	m	40.93	2014-06-06	Oro-pharyngeal	No	Peritonsilar abcess	ORL-Resp	FS	pos	0	0	0	0	0	0	0	0	0	0	0	0	3	6
V1_694	m	0.37	2014-08-06	Skin	Yes	Supef Cut Inf	Cutaneous	FS	neg	1	0	0	0	0	0	1	0	0	0	0	0	1	169
V1_695	f	37.19	2014-10-06	Oro-pharyngeal	No	Peritonsilar abcess	ORL-Resp	FS	pos	0	0	0	0	0	0	1	0	0	0	0	0	3	6
V1_696	m	7.73	06/18/2014	Skin	Yes	Erysipela	Cutaneous	FS	pos	1	0	0	0	0	0	0	0	0	1	0	0	3	89
V1_697	m	2.15	2014-07-07	Ano-genital	Yes	Anitis	Genital	L	nd	1	0	0	0	0	0	0	0	0	0	0	0	1	28
V1_698	f	34.5	2014-11-06	Skin	No	Cut abcess	Cutaneous	FS	pos	0	0	0	0	0	0	0	0	0	0	0	0	3	75
V1_699	m	0.05	2014-11-06	Oro-pharyngeal	No	Other ORL	Cutaneous	FS	pos	0	0	0	0	0	0	0	0	0	0	0	0	3	75
V1_700	m	36.19	06/13/2014	Oro-pharyngeal	Yes	Peritonsilar abcess	ORL-Resp	FS	pos	0	0	0	0	0	0	0	0	0	0	0	0	3	75
V1_701	f	6.94	06/15/2014	Oro-pharyngeal	No	Mastoïditis	ORL-Resp		pos	0	0	0	0	0	0	0	0	0	0	0	0	3	6
V1_702	f	62.38	06/17/2014	Skin	No	nNDH	Cutaneous		pos	1	0	0	0	0	0	0	0	0	1	0	0	3	1
V1_703	f	2.84	06/16/2014	Oro-pharyngeal	No	Pleuro-pulmonary	ORL-Resp	SS	pos	0	0	0	0	1	0	1	0	0	1	0	0	3	75
V1_704	m	2.73	06/20/2014	Oro-pharyngeal	No	Peritonsilar abcess	ORL-Resp	FS	nd	1	0	0	0	0	0	0	0	0	0	0	0	2	87
V1_705	f	8.89	06/23/2014	Skin	Yes	Erysipela	Cutaneous	FS	neg	1	0	0	0	0	0	1	0	0	0	0	0	1	87
V1_706	f	64.84	2014-10-07	Skin	Yes	nNDH	Cutaneous	SS	nd	1	0	0	0	0	0	0	0	0	1	1	0	3	87
V1_707	m	6.8	2014-09-07	Ano-genital	No	Anitis	Genital	L	nd	1	0	0	0	0	0	0	0	0	0	0	0	1	6
V1_708	f	2.06	2014-11-07	Oro-pharyngeal	No	Peritonsilar abcess	ORL-Resp	FS	pos	1	0	0	0	0	0	0	0	0	0	0	0	3	75
V1_709	m	0.13	07/22/2014	Skin	Yes	Impetigo	Cutaneous		nd	0	0	0	0	0	0	0	0	0	0	0	0	1	44
V1_710	f	59.63	07/28/2014	Synovial fluid	No	Septic arthritis	Not Known	FS	pos	0	0	1	0	0	0	0	1	0	1	0	0	3	1
V1_711	f	44.45	07/30/2014	Synovial fluid	Yes	Septic arthritis	Cutaneous		nd	0	0	0	0	0	0	0	0	0	0	0	0	3	28
V1_712	f	85.45	08/18/2014	Pleuro-Pulmonary	Yes	Pleuro-pulmonary	ORL-Resp	FS	nd	0	0	0	0	0	0	0	0	0	0	0	0	3	6
V1_713	m	42.43	08/18/2014	Blood	No	Mastoïditis	ORL-Resp		pos	0	0	0	0	0	0	1	0	0	0	0	0	3	3
V1_714	m	47.89	08/16/2014	Synovial fluid	No	NDH	Cutaneous	SS	neg	1	0	0	0	0	0	0	1	0	0	0	0	3	77
V1_715	f	35.73	08/27/2014	Blood	No	Bacteriemia only	Not Known		pos	0	0	0	0	0	0	0	0	0	0	1	0	3	89
V1_716	f	95.12	2014-01-09	Blood	Yes	Bacteriemia only	Cutaneous	FS	pos	1	0	0	0	0	1	0	0	0	0	0	0	3	75
V1_717	m	18.56	08/26/2014	Skin	No	Erysipela	Cutaneous	FS	pos	1	0	0	0	0	0	0	0	0	0	0	0	3	75
V1_718	m	23.41	08/28/2014	Skin	Yes	Supef Cut Inf	Cutaneous	FS	nd	1	0	0	0	0	0	0	0	0	0	0	0	1	66
V1_719	m	29.78	2014-11-09	Synovial fluid	No	Septic arthritis	Not Known	FS	pos	0	0	0	0	0	0	0	0	0	0	0	0	3	89
V1_720	f	55.66	09/13/2014	Skin	No	Supef Cut Inf	Cutaneous		nd	0	0	0	0	0	0	0	0	0	0	0	0	1	89
V1_721	f	59.72	10/24/2014	Ano-genital	No	Carriage	Genital	A	nd	1	0	0	0	0	0	1	0	0	0	0	0	0	12
V1_722	m	39.61	10/19/2014	Skin	Yes	Cut abcess	Cutaneous	FS	pos	1	0	1	1	0	0	0	0	1	0	0	0	3	1
V1_723	f	20.47	10/22/2014	Ano-genital	No	Vulvo vaginitis	Genital		nd	0	0	0	0	0	0	0	0	0	0	0	0	1	89
V1_724	f	20.74	10/23/2014	Ano-genital	Yes	Puerperal sepsis	Genital	FS	pos	0	0	0	0	0	0	0	0	0	0	0	0	3	103
V1_725	m	0.59	10/23/2014	Oro-pharyngeal	No	Pleuro-pulmonary	ORL-Resp	SS	neg	0	0	0	0	0	0	0	0	0	0	0	0	3	3
V1_726	f	2.61	10/29/2014	Ano-genital	Yes	Anitis	Genital	FS	nd	1	0	0	0	0	0	0	0	0	0	0	0	1	87
V1_727	m	31.28	10/31/2014	Skin	No	nNDH	Cutaneous		neg	1	1	1	0	0	0	0	0	1	0	0	0	2	89
V1_728	f	53.95	2014-10-11	Synovial fluid	No	Septic arthritis	Cutaneous	FS	pos	1	0	0	0	0	0	0	1	0	0	0	0	3	65
V1_729	m	4.15	2014-11-12	Skin	Yes	Supef Cut Inf	Cutaneous	FS	neg	1	0	0	0	0	0	0	0	0	0	0	0	1	169
V1_730	m	61.48	2014-07-12	Blood	Yes	Bacteriemia only	Not Known	SS	pos	0	0	0	0	0	0	0	0	0	0	0	0	3	90
V1_731	f	2.51	12/13/2014	Skin	Yes	Impetigo	Cutaneous	FS	nd	1	0	0	0	0	0	0	0	0	0	0	0	1	87
V1_732	f	10.14	12/16/2014	Skin	No	Cut abcess	Cutaneous	FS	neg	1	0	0	0	0	0	1	0	0	1	0	0	2	89
V1_733	f	28.83	12/22/2014	Oro-pharyngeal	Yes	Peritonsilar abcess	ORL-Resp	FS	pos	0	0	0	0	0	0	0	0	0	0	1	0	3	6
V1_734	m	78.88	12/30/2014	Blood	No	Deep Abcess	Cutaneous	FS	pos	1	1	0	0	0	0	1	0	0	0	0	0	3	28
V1_736	f	48.65	12/31/2014	Surgical sample	No	Deep Abcess	Cutaneous	FS	pos	1	1	0	0	0	0	1	0	1	0	0	0	3	89
V1_737	f	63.61	2015-06-01	Skin	No	nNDH	Cutaneous	FS	neg	1	0	0	0	0	0	0	0	0	0	0	0	3	28
V1_738	f	60.01	2015-06-01	Bone	No	Bone Infection	Cutaneous	FS	neg	1	0	0	0	0	0	0	0	0	0	0	0	3	22
V1_739	f	21.57	2015-11-01	Ano-genital	Yes	Vulvo vaginitis	Genital	FS	nd	0	0	0	0	0	0	0	0	0	0	0	0	1	89
V1_740	m	41.99	01/19/2015	Skin	Yes	Cut abcess	Cutaneous	L	neg	1	0	1	0	0	0	0	0	0	0	0	0	2	89
V1_741	m	68.46	01/31/2015	Blood	No	Septic arthritis	Cutaneous	FS	pos	1	0	0	0	0	0	0	0	0	0	0	0	3	81
V1_743	m	28.87	2015-03-02	Skin	Yes	Supef Cut Inf	Cutaneous	FS	nd	1	0	0	0	0	0	0	0	0	0	0	0	1	92
V1_744	m	38.8	2015-10-02	Skin	Yes	nNDH	Cutaneous	FS	neg	1	0	0	0	0	0	0	0	0	0	0	0	2	3
V1_745	f	31.2	2015-06-02	Oro-pharyngeal	Yes	Angina	ORL-Resp	FS	neg	0	0	0	0	0	0	1	0	0	0	0	0	1	89
V1_746	f	93.93	2015-10-02	Blood	Yes	Pleuro-pulmonary	ORL-Resp	SS	pos	0	0	0	0	0	0	1	0	0	0	0	0	3	1
V1_747	f	31.5	2015-12-02	Ano-genital	Yes	Carriage	Genital	A	neg	0	0	0	0	0	0	0	0	0	0	0	0	0	75
V1_748	m	0.61	02/13/2015	Skin	Yes	Supef Cut Inf	Cutaneous	L	nd	1	0	0	0	0	0	0	0	0	0	0	0	1	75
V1_749	m	31.06	02/15/2015	Synovial fluid	No	Septic arthritis	Not Known	FS	neg	0	0	0	0	0	0	0	0	0	0	0	0	3	77
V1_750	m	35.27	02/20/2015	Oro-pharyngeal	Yes	Peritonsilar abcess	ORL-Resp	FS	nd	0	0	0	0	0	0	0	0	0	0	0	0	2	28
V1_751	m	2.27	02/24/2015	Skin	No	nNDH	Cutaneous	FS	nd	1	0	0	0	0	0	0	0	0	0	0	0	2	2
V1_752	m	48.5	02/24/2015	Synovial fluid	No	Septic arthritis	Not Known		neg	1	0	0	0	0	0	0	0	0	0	0	0	3	89
V1_753	m	42.13	2015-02-03	Skin	Yes	Cut abcess	Cutaneous	L	nd	1	0	1	0	0	0	0	0	0	0	0	0	2	108
V1_754	f	64.56	2015-10-03	Ano-genital	Yes	Vulvo vaginitis	Genital	FS	nd	0	0	0	0	0	0	0	0	0	0	0	0	1	89
V1_755	f	15.81	03/13/2015	Ano-genital	Yes	Vulvo vaginitis	Genital	FS	nd	1	0	0	0	0	0	1	0	0	0	0	0	1	77
V1_756	m	9.55	03/14/2015	Pleuro-Pulmonary	No	Pleuro-pulmonary	ORL-Resp	FS	neg	0	1	0	0	0	0	0	0	0	0	0	0	3	28
V1_757	m	46.38	03/21/2015	Skin	No	Supef Cut Inf	Cutaneous	L	nd	1	0	0	0	0	0	0	0	0	0	0	0	1	92
V1_758	m	55.62	03/25/2015	Skin	No	Supef Cut Inf	Cutaneous	L	nd	1	0	0	0	0	0	0	0	0	0	0	0	1	28
V1_759	m	72.98	03/29/2015	Blood	Yes	Septic arthritis	Cutaneous	FS	pos	1	1	0	0	0	0	1	1	0	0	0	0	3	89
V1_761	m	54.2	2015-11-04	Blood	Yes	nNDH	Cutaneous	FS	pos	0	0	0	0	0	0	0	0	0	0	0	0	3	110
V1_762	m	14.22	2015-10-04	Blood	Yes	NDH	Cutaneous	SS	pos	0	0	0	0	0	0	0	0	0	0	0	0	3	1
V1_763	f	2.29	04/13/2015	Skin	Yes	Erysipela	Cutaneous	FS	nd	1	0	0	0	0	0	0	0	0	0	0	0	1	12
V1_764	f	33.96	2015-12-04	urinary	Yes	Carriage	Genital	A	nd	0	0	0	0	0	0	1	0	0	0	0	0	0	1
V1_765	m	50.33	04/13/2015	Skin	No	Erysipela	Cutaneous	FS	nd	1	0	0	0	0	0	0	0	0	1	0	0	1	8
V1_766	m	52.85	04/21/2015	Skin	Yes	Erysipela	Cutaneous	FS	neg	1	0	0	0	0	0	0	0	0	0	0	0	1	4
V1_767	m	2.96	04/27/2015	Oro-pharyngeal	Yes	Angina	ORL-Resp	FS	neg	0	0	0	0	0	0	0	0	0	0	0	0	1	89
V1_768	m	30.92	04/20/2015	Skin	No	Supef Cut Inf	Cutaneous		nd	0	0	0	0	0	0	0	0	0	0	0	0	1	89
V1_769	f	10.52	04/30/2015	Skin	Yes	nNDH	Cutaneous	L	nd	1	0	0	0	0	0	0	0	0	0	0	0	2	108
V1_770	m	2.36	2015-05-05	Skin	Yes	nNDH	Cutaneous	SS	neg	1	0	0	0	0	0	0	0	0	0	0	0	3	1
V1_771	f	2.61	2015-06-05	Ano-genital	Yes	Vulvo vaginitis	Genital	FS	nd	0	0	0	0	0	0	0	0	0	0	0	0	1	28
V1_772	f	26.78	05/13/2015	Oro-pharyngeal	No	Angina	ORL-Resp	FS	nd	0	0	0	0	0	0	0	0	0	0	0	0	1	89
V1_773	m	0.75	05/16/2015	Pleuro-Pulmonary	No	Pleuro-pulmonary	ORL-Resp	FS	nd	0	0	0	0	0	0	0	0	0	0	0	0	3	28
V1_774	f	1.05	05/14/2015	Blood	Yes	Peritonsilar abcess	ORL-Resp	SS	pos	0	0	0	0	0	0	0	0	0	1	0	0	3	1
V1_775	f	5.5	05/20/2015	Skin	No	Supef Cut Inf	Cutaneous	FS	nd	0	0	0	0	0	0	0	0	0	0	0	0	1	4
V1_776	m	29.25	05/26/2015	Synovial fluid	Yes	Septic arthritis	Cutaneous	FS	neg	1	0	0	0	0	0	0	0	0	0	0	0	3	4
V1_777	f	38.59	2015-05-06	Ano-genital	Yes	Vulvo vaginitis	Genital	L	nd	0	0	0	0	0	0	1	0	0	0	0	0	1	89
V1_778	f	34.15	05/26/2015	Adenitis	Yes	Peritonsilar abcess	ORL-Resp	FS	nd	1	0	0	0	0	0	0	0	0	0	0	0	3	87
V1_779	m	72.23	2015-06-06	Blood	Yes	nNDH	Cutaneous	SS	pos	1	0	0	0	0	0	1	0	0	0	0	0	3	1
V1_780	m	0.1	2015-09-06	Skin	No	NDH	Cutaneous	SS	neg	0	0	0	0	0	0	1	0	0	0	0	0	3	28
V1_781	m	25.26	2015-10-06	Ano-genital	Yes	Anitis	Genital	L	nd	0	0	0	0	0	0	0	0	0	0	0	0	1	13
V1_782	f	1.42	06/14/2015	Pleuro-Pulmonary	Yes	Carriage	ORL-Resp	A	neg	0	0	0	0	0	0	0	0	0	0	0	0	0	12
V1_783	f	84.12	06/13/2015	urinary	Yes	Erysipela	Cutaneous	FS	neg	0	0	0	0	0	0	1	0	0	0	0	0	1	4
V1_784	m	65.15	06/16/2015	Skin	No	Supef Cut Inf	Cutaneous	L	neg	1	0	0	0	0	0	1	0	0	0	0	0	1	28
V1_785	f	34.7	06/21/2015	Ano-genital	No	Puerperal sepsis	Genital	FS	neg	0	0	0	0	0	0	0	1	0	0	0	0	3	28
V1_786	f	1.36	06/26/2015	Oro-pharyngeal	Yes	Peritonsilar abcess	ORL-Resp	SS	neg	0	0	0	0	0	0	0	0	0	0	0	0	3	87
V1_787	m	91.62	06/25/2015	Skin	No	Cut abcess	Cutaneous	FS	neg	1	0	0	0	0	0	0	0	0	0	0	0	2	12
V1_788	m	33.75	2015-07-07	Oro-pharyngeal	Yes	Peritonsilar abcess	ORL-Resp	FS	neg	0	0	0	1	0	0	1	0	1	0	0	0	2	77
V1_789	m	64.31	07/17/2015	Bone	Yes	Tenosynovitis	Cutaneous	FS	nd	1	1	0	0	0	0	1	1	0	0	0	0	3	28
V1_790	m	32.81	07/19/2015	Skin	No	NDH	Cutaneous	FS	neg	1	0	0	0	0	0	1	0	0	0	0	0	3	5
V1_791	m	28.69	07/29/2015	Oro-pharyngeal	No	Peritonsilar abcess	ORL-Resp	FS	neg	0	0	0	0	0	0	0	0	0	0	0	0	2	102
V1_792	m	61.24	2015-04-08	Pleuro-Pulmonary	No	Carriage	ORL-Resp	A	nd	0	0	0	0	0	0	1	0	0	1	0	0	0	89
V1_793	m	27.48	2015-01-08	Skin	No	Supef Cut Inf	Cutaneous	L	nd	1	0	0	0	0	0	0	0	0	0	0	0	1	81
V1_794	f	1.45	2015-07-08	Skin	No	Erysipela	Cutaneous	SS	nd	1	0	0	0	0	0	0	0	0	0	0	0	3	1
V1_795	m	10.98	2015-08-08	Skin	Yes	Supef Cut Inf	Cutaneous	L	nd	1	0	0	0	0	0	0	0	0	0	0	0	1	180
V1_796	m	45.29	2015-08-08	Synovial fluid	No	Septic Arthritis	Cutaneous	FS	neg	0	0	0	0	0	0	0	0	0	0	0	0	1	12
V1_797	m	20.21	08/17/2015	Skin	No	NDH	Cutaneous	SS	neg	1	0	0	0	0	0	0	0	0	0	0	0	3	42
V1_798	f	6.55	08/15/2015	Ano-genital	Yes	Vulvo vaginitis	Genital	L	nd	0	0	0	0	0	0	0	0	0	0	0	0	1	28
V1_799	m	55.15	09/13/2015	Skin	Yes	Supef Cut Inf	Cutaneous	L	nd	1	0	0	0	0	0	0	0	0	0	0	0	1	80
V1_800	f	37.71	2015-07-09	Oro-pharyngeal	Yes	Otitis	ORL-Resp	L	nd	0	0	0	0	0	0	0	0	0	0	0	0	1	1
V1_801	f	69.76	09/14/2015	Skin	No	Supef Cut Inf	Cutaneous	FS	neg	1	0	0	0	0	0	0	0	0	0	0	0	1	88
V1_802	m	1.6	2015-01-09	Skin	Yes	Supef Cut Inf	Cutaneous	FS	nd	1	0	0	0	0	0	0	0	0	0	0	0	1	54
V1_803	f	31.33	2015-04-10	Ano-genital	Yes	nNDH	Cutaneous	FS	nd	0	0	0	0	0	0	0	0	0	0	0	0	3	87
V1_805	m	46.81	09/20/2015	Skin	Yes	NDH	Cutaneous	FS	neg	1	0	0	0	0	0	0	0	0	0	0	0	3	3
V1_806	f	21.27	09/17/2015	Skin	Yes	nNDH	Cutaneous	FS	neg	1	0	0	0	0	0	0	0	0	1	0	0	2	105
V1_807	f	63.53	09/26/2015	Ano-genital	Yes	Vulvo vaginitis	Genital	L	nd	1	0	0	0	0	0	0	0	0	0	0	0	1	28
V1_808	f	27.94	09/25/2015	Ano-genital	No	Puerperal sepsis	Genital	FS	neg	0	0	0	0	0	0	0	0	0	0	0	0	3	28
V1_809	m	27.14	10/17/2015	Skin	Yes	Supef Cut Inf	Cutaneous	L	nd	1	0	0	1	0	0	0	0	1	0	0	0	1	108
V1_810	f	40.02	2015-09-11	Synovial fluid	Yes	Septic arthritis	Not Known	FS	pos	0	0	0	0	0	0	0	0	0	0	0	0	3	6
V1_811	f	22.52	2015-05-11	Ano-genital	Yes	Vulvo vaginitis	Genital	L	nd	1	0	0	0	0	0	0	0	0	0	0	0	1	75
V1_812	m	51.86	2015-03-11	Synovial fluid	No	NDH	Cutaneous	SS	nd	1	0	0	0	0	0	0	0	0	0	0	0	3	75
V1_813	m	29.37	2015-07-11	Skin	Yes	Cut abcess	Cutaneous	FS	neg	1	0	0	0	0	0	0	0	0	0	0	0	2	2
V1_814	f	87.54	2015-12-11	Blood	Yes	Erysipela	Cutaneous	FS	pos	1	0	0	0	0	0	0	0	0	0	0	0	3	3
V1_815	m	6.95	11/23/2015	Skin	Yes	nNDH	Cutaneous	FS	neg	1	0	0	0	0	0	0	0	0	0	0	0	2	28
V1_816	m	32.42	11/23/2015	Blood	No	nNDH	Cutaneous	FS	pos	1	0	0	0	0	0	0	0	0	1	0	0	3	28
V1_817	f	8.76	11/21/2015	Oro-pharyngeal	Yes	Carriage	ORL-Resp	A	neg	0	0	0	0	0	0	0	0	0	0	1	0	0	87
V1_818	f	4.55	11/26/2015	Ano-genital	Yes	Anitis	Genital	FS	nd	0	0	0	0	0	0	0	0	0	0	0	0	1	2
V1_819	m	6.22	12/15/2015	Material	Yes	Supef Cut Inf	Cutaneous	L	nd	1	0	0	0	0	0	0	0	0	0	0	1	1	12
V1_821	m	101.77	2015-08-12	Skin	Yes	Erysipela	Cutaneous	FS	neg	1	0	0	0	0	1	0	0	0	0	0	0	1	75
V1_823	m	46.68	2016-03-01	Pleuro-Pulmonary	Yes	Pleuro-pulmonary	ORL-Resp	FS	neg	0	0	0	0	0	0	1	0	0	0	0	0	3	1
V1_824	m	48.52	12/17/2015	Skin	Yes	Supef Cut Inf	Cutaneous	FS	nd	1	0	0	0	0	0	1	1	0	0	0	0	1	100
V1_825	m	43.73	12/21/2015	Skin	No	Supef Cut Inf	Cutaneous	L	nd	1	0	1	0	0	0	0	0	0	0	0	0	1	89
V1_826	m	64.92	12/27/2015	Surgical sample	No	Other	Cutaneous	FS	nd	1	0	0	0	0	1	0	1	0	0	0	0	3	89
V1_827	m	60.43	01/20/2016	Blood	Yes	Erysipela	Cutaneous	FS	pos	1	0	0	0	0	0	0	1	1	0	0	0	3	100
V1_828	m	15.3	2016-05-01	Skin	No	Cut abcess	Cutaneous	FS	neg	0	0	0	0	0	0	0	0	0	0	0	0	2	89
V1_829	f	18.99	2016-03-01	Ano-genital	Yes	nNDH	Cutaneous	L	nd	0	0	0	0	0	0	0	0	0	0	0	0	3	82
V1_830	m	3.32	01/27/2016	Pleuro-Pulmonary	Yes	Pleuro-pulmonary	ORL-Resp	FS	nd	1	0	0	0	0	0	0	0	0	0	0	0	3	1
V1_831	m	27.94	01/28/2016	Pleuro-Pulmonary	Yes	Pleuro-pulmonary	ORL-Resp	FS	neg	0	0	0	0	0	1	0	0	0	0	0	0	3	89
V1_833	f	4.14	01/21/2016	CSF	Yes	Other	Not Known	FS	neg	0	0	0	0	0	0	0	0	0	0	0	0	3	1
V1_834	m	42.35	2016-05-02	Pleuro-Pulmonary	Yes	Carriage	ORL-Resp	A	nd	0	0	0	1	0	0	0	0	0	0	1	0	0	4
V1_835	f	55.07	2016-06-02	Ano-genital	No	Carriage	Genital	A	neg	0	0	0	0	0	0	0	0	0	0	0	0	0	89
V1_836	f	1.03	2016-08-02	Oro-pharyngeal	Yes	Other ORL	Cutaneous	FS	nd	0	0	0	0	0	0	0	0	0	0	0	0	2	4
V1_837	f	32.89	2016-04-02	Oro-pharyngeal	No	Peritonsilar abcess	ORL-Resp	FS	nd	0	1	0	0	0	0	0	0	0	0	0	0	2	2
V1_838	f	68.82	02/16/2016	Pleuro-Pulmonary	Yes	Pleuro-pulmonary	ORL-Resp	SS	neg	0	0	0	0	0	0	1	1	0	0	0	0	3	1
V1_839	m	86.79	02/14/2016	Synovial fluid	Yes	Septic arthritis	Cutaneous	SS	neg	0	0	0	0	0	1	0	0	0	0	0	0	3	75
V1_840	f	1.42	2016-10-02	Oro-pharyngeal	No	Otitis	ORL-Resp	FS	nd	0	0	0	0	0	0	0	0	0	0	0	0	1	12
V1_841	f	44.61	02/22/2016	Oro-pharyngeal	Yes	Peritonsilar abcess	ORL-Resp	FS	nd	0	0	0	0	0	0	0	0	0	0	0	0	2	22
V1_842	m	88.1	02/25/2016	Blood	Yes	Erysipela	Cutaneous	FS	pos	1	0	0	0	1	0	0	0	0	0	0	0	3	112
V1_843	f	0.78	01/27/2016	Bone	No	Cut abcess	Cutaneous	FS	nd	1	0	0	0	0	0	0	0	0	0	0	0	2	75
V1_844	m	68.37	2016-04-03	Blood	Yes	nNDH	Cutaneous	FS	pos	0	0	0	0	0	0	0	0	0	0	0	0	3	12
V1_845	m	24.1	2016-07-03	Skin	Yes	Tenosynovitis	Cutaneous	FS	neg	1	0	0	0	0	0	0	0	0	0	0	0	3	87
V1_846	m	47.1	2016-07-03	Skin	No	nNDH	Cutaneous	FS	neg	1	0	1	1	0	0	1	0	1	0	0	0	2	12
V1_847	m	8.64	2016-12-03	Adenitis	No	Peritonsilar abcess	ORL-Resp	FS	nd	0	0	0	0	0	0	0	0	0	0	0	0	3	3
V1_848	m	61.79	03/14/2016	Blood	Yes	Bacteriemia only	Not Known	SS	pos	1	0	0	0	0	0	1	1	0	0	0	0	3	1
V1_850	f	35.84	2016-10-03	Ano-genital	No	Vulvo vaginitis	Genital	L	nd	0	0	0	0	0	0	0	0	0	0	0	0	1	77
V1_851	f	5.42	2016-02-03	Ano-genital	Yes	Vulvo vaginitis	Genital	L	nd	1	0	0	0	0	0	0	0	0	0	0	0	1	3
V1_852	m	26.95	2016-04-02	Skin	Yes	Angina	ORL-Resp	FS	neg	1	0	0	0	0	0	0	0	0	0	0	0	1	110
V1_853	m	59.53	2016-02-04	Pleuro-Pulmonary	No	Pleuro-pulmonary	ORL-Resp	SS	neg	1	0	0	0	0	0	0	0	0	0	0	0	3	4
V1_854	f	39.93	2016-02-04	Oro-pharyngeal	Yes	Puerperal sepsis	Genital	FS	neg	0	0	0	0	0	0	0	1	0	0	0	0	3	75
V1_855	m	55.34	2016-04-04	Synovial fluid	Yes	Septic arthritis	Cutaneous	FS	neg	1	0	0	0	0	0	0	0	0	0	0	0	3	1
V1_856	f	61.8	03/18/2016	Pleuro-Pulmonary	No	Pleuro-pulmonary	ORL-Resp	SS	neg	0	0	0	0	0	0	0	0	0	1	1	0	3	1
V1_857	f	54.5	2016-07-04	Skin	Yes	Erysipela	Cutaneous	FS	neg	1	0	0	0	0	0	0	1	0	0	0	0	1	1
V1_858	f	5.22	2016-09-04	Skin	No	Supef Cut Inf	Cutaneous	FS	nd	1	0	0	0	0	0	0	0	0	0	0	0	1	89
V1_859	m	75.46	2016-08-05	Skin	Yes	NDH	Cutaneous	FS	neg	1	0	0	0	0	0	0	0	0	0	0	0	3	12
V1_860	f	0.61	2016-04-05	Oro-pharyngeal	No	Cut abcess	Cutaneous	FS	nd	0	0	0	0	0	0	0	0	0	0	0	0	2	1
V1_861	m	79.89	2016-03-05	Skin	No	Supef Cut Inf	Cutaneous	L	neg	1	1	0	0	0	0	1	0	0	0	0	0	1	1
V1_862	f	6.64	04/20/2016	Skin	Yes	nNDH	Cutaneous	L	nd	1	0	0	0	0	0	0	0	0	0	0	0	2	1
V1_863	m	34.98	04/20/2016	Oro-pharyngeal	No	Angina	ORL-Resp	FS	nd	0	0	0	0	0	0	0	0	0	0	0	0	1	4
V1_864	f	35.03	04/25/2016	Blood	Yes	Puerperal sepsis	Genital	SS	pos	0	0	0	0	0	0	0	0	0	0	0	0	3	104
V1_865	f	30.84	2016-08-04	Ano-genital	Yes	Endometritis	Genital	FS	neg	0	0	0	0	0	0	0	0	0	0	0	0	2	4
V1_866	f	21.36	05/19/2016	Oro-pharyngeal	Yes	Angina	ORL-Resp	FS	neg	0	0	0	0	0	0	0	0	0	0	0	0	1	11
V1_867	f	1.9	05/24/2016	Skin	Yes	Other ORL	Cutaneous	FS	nd	1	0	0	0	0	0	0	0	0	0	0	0	3	4
V1_868	f	39.99	04/13/2016	Pleuro-Pulmonary	No	Pleuro-pulmonary	ORL-Resp	L	nd	0	0	0	0	0	0	0	0	0	0	0	0	3	1
V1_869	m	7.84	2016-01-06	Oro-pharyngeal	Yes	Peritonsilar abcess	ORL-Resp	FS	nd	0	0	0	0	0	0	0	0	0	0	0	0	2	6
V1_870	m	1.71	05/27/2016	Synovial fluid	Yes	Septic arthritis	Cutaneous	FS	nd	0	0	0	0	0	0	1	0	0	0	0	0	3	12
V1_871	f	24.34	2016-02-06	Ano-genital	Yes	Carriage	Genital	A	nd	0	0	0	0	0	0	0	0	0	0	0	0	0	89
V1_872	f	20.13	2016-04-06	Ano-genital	Yes	Carriage	Genital	A	nd	0	0	0	0	0	0	0	0	0	0	0	0	0	89
V1_873	m	29.5	2016-06-06	Synovial fluid	No	nNDH	Cutaneous	FS	neg	1	0	0	0	0	0	0	0	0	0	0	0	3	28
V1_874	m	67.09	06/13/2016	Blood	No	Erysipela	Cutaneous	FS	pos	1	0	0	0	0	0	0	0	1	0	0	0	3	3
V1_875	m	65.02	2016-12-06	Blood	No	Bacteriemia only	Not Known	SS	pos	0	0	0	0	0	0	0	0	0	0	0	0	3	87
V1_876	f	29.39	06/16/2016	Ano-genital	Yes	Carriage	Genital	A	nd	0	0	0	0	0	0	1	1	0	0	0	0	0	77
V1_877	f	40.43	06/15/2016	Skin	Yes	Erysipela	Cutaneous	SS	neg	1	0	0	0	0	0	0	0	0	0	0	0	3	1
V1_878	f	39.37	06/16/2016	Ano-genital	Yes	Supef Cut Inf	Cutaneous	L	nd	1	1	0	0	0	0	1	0	0	0	0	0	1	89
V1_879	f	32.96	06/24/2016	Oro-pharyngeal	Yes	Angina	ORL-Resp	FS	neg	0	0	0	0	0	0	0	0	0	0	0	0	1	28
V1_880	f	40.01	06/22/2016	Ano-genital	Yes	Puerperal sepsis	Genital	L	nd	0	0	0	0	0	0	0	0	0	0	0	0	3	1
V1_881	f	39.52	06/29/2016	Oro-pharyngeal	No	Peritonsilar abcess	ORL-Resp	FS	nd	0	0	0	0	0	0	0	0	0	0	0	0	2	1
V1_882	m	6.75	06/28/2016	Skin	Yes	Supef Cut Inf	Cutaneous	L	neg	1	0	0	0	0	0	0	0	0	0	1	0	1	1
V1_883	m	4.24	06/24/2016	Ano-genital	No	Anitis	Genital	L	nd	0	0	0	0	0	0	0	0	0	0	0	0	1	1
V1_884	f	32.39	2016-06-07	Oro-pharyngeal	Yes	Peritonsilar abcess	ORL-Resp	L	nd	0	0	0	0	0	0	0	0	0	0	0	0	2	3
V1_885	m	42.61	2016-10-07	Blood	No	NDH	Cutaneous	FS	pos	1	0	0	0	0	0	0	0	0	0	0	0	3	1
V1_886	f	25.78	2016-07-07	Ano-genital	Yes	Vulvo vaginitis	Genital	L	nd	0	0	0	0	0	0	0	0	0	0	0	0	1	89
V1_887	f	32.96	2016-12-07	Ano-genital	Yes	Vulvo vaginitis	Genital	L	nd	0	0	0	0	0	0	0	0	0	0	0	0	1	1
V1_888	m	3.97	2016-05-07	Skin	Yes	Supef Cut Inf	Cutaneous	L	neg	1	0	0	0	0	0	0	0	0	0	0	0	1	3
V1_889	m	54.67	2016-10-07	Skin	No	Supef Cut Inf	Cutaneous	L	nd	1	0	0	0	0	0	0	0	0	1	0	0	1	1
V1_890	m	1.51	2016-10-07	Pleuro-Pulmonary	No	Carriage	ORL-Resp	A	neg	0	0	0	0	1	1	1	0	0	0	0	0	0	28
V1_891	f	35.07	07/29/2016	Ano-genital	Yes	Endometritis	Genital	FS	neg	0	0	0	0	0	0	0	0	0	0	0	0	2	87
V1_892	f	27.68	07/29/2016	Ano-genital	No	Carriage	Genital	A	nd	0	0	0	0	0	0	0	0	0	0	0	0	0	1
V1_893	f	35.35	2016-05-08	Skin	Yes	NDH	Cutaneous	SS	neg	1	0	0	0	0	0	0	0	0	0	0	0	3	230
V1_894	m	63.23	2016-11-08	Blood	Yes	Bacteriemia only	Cutaneous	SS	pos	1	0	0	0	0	0	0	0	0	0	1	0	3	89
V1_895	f	40.5	07/29/2016	Ano-genital	Yes	Vulvo vaginitis	Genital	L	nd	0	0	0	0	0	0	0	0	0	0	0	0	1	6
V1_896	f	84.84	08/27/2016	Blood	No	Bacteriemia only	Cutaneous	FS	pos	1	0	0	0	0	0	0	0	0	0	0	0	3	3
V1_897	m	84.65	08/26/2016	Blood	No	Erysipela	Cutaneous	SS	pos	0	0	0	0	0	0	0	0	0	0	1	0	3	1
V1_898	f	52.14	2016-06-09	Skin	No	NDH	Cutaneous	SS	neg	1	0	0	0	0	0	0	0	0	0	0	0	3	1
V1_899	f	24.61	2016-12-09	Skin	Yes	Carriage	ORL-Resp	A	nd	0	0	0	0	0	0	0	0	0	0	0	0	0	87
V1_900	f	87.6	2016-07-09	Blood	Yes	Bacteriemia only	ORL-Resp	FS	pos	1	0	0	0	0	0	1	0	0	1	0	0	3	44
V1_901	f	30.7	2016-04-09	Ano-genital	Yes	Endometritis	Genital	FS	neg	0	0	0	0	0	0	0	0	0	0	0	0	2	1
V1_903	m	4.21	09/17/2016	Skin	Yes	Impetigo	Cutaneous	L	nd	1	0	0	0	0	0	0	0	0	0	0	0	1	89
V1_904	f	1.3	09/22/2016	Skin	Yes	Supef Cut Inf	Cutaneous	FS	nd	0	0	0	0	0	0	0	0	0	0	0	0	1	60
V1_905	m	15.12	2016-02-10	Skin	Yes	Cut abcess	Cutaneous	FS	nd	0	0	0	0	0	0	0	0	0	0	0	0	2	1
V1_906	f	30.85	10/16/2016	Ano-genital	Yes	Vulvo vaginitis	Genital	L	nd	1	0	0	0	0	0	0	0	0	0	0	0	1	4
V1_907	f	0.79	10/17/2016	Oro-pharyngeal	Yes	Supef Cut Inf	Cutaneous	L	nd	1	0	0	0	0	0	0	0	0	0	0	0	1	87
V1_908	f	60.14	10/21/2016	Skin	Yes	Supef Cut Inf	Cutaneous	L	nd	1	0	0	0	0	0	0	0	0	0	0	0	1	53
V1_909	m	40.07	10/26/2016	Synovial fluid	Yes	Septic arthritis	Not Known	FS	nd	0	0	0	0	0	0	1	0	0	1	0	0	3	53
V1_910	m	35.94	2016-12-11	Adenitis	No	Peritonsilar abcess	ORL-Resp	FS	nd	0	0	0	0	0	0	0	0	0	0	0	0	3	94
V1_911	m	69.75	11/21/2016	Skin	No	Cut abcess	Cutaneous	FS	neg	1	0	0	0	0	0	1	1	0	0	0	0	2	89
V1_912	m	4.32	11/24/2016	Ano-genital	No	Anitis	Genital	L	nd	0	0	0	0	0	0	0	0	0	0	0	0	1	28
V1_913	m	58.97	11/30/2016	Bone	Yes	Septic arthritis	Cutaneous	FS	neg	1	0	0	0	0	0	0	0	0	0	0	0	3	53
V1_914	f	69.79	11/23/2016	Synovial fluid	Yes	Septic arthritis	Not Known	FS	nd	1	0	0	0	0	0	0	0	0	0	1	0	3	75
V1_915	f	35.34	2016-01-12	Ano-genital	No	nNDH	Cutaneous	FS	neg	0	0	0	0	0	0	0	1	0	0	0	0	3	89
V1_916	f	28.27	2016-02-12	urinary	Yes	Other	Genital	FS	nd	0	0	0	0	0	0	0	0	0	0	0	0	3	75
V1_917	f	54.66	11/30/2016	urinary	No	Carriage	Genital	A	nd	0	0	0	0	0	0	0	0	0	1	0	0	0	89
V1_918	f	86.7	2016-08-12	Skin	Yes	Carriage	Cutaneous	A	neg	1	0	0	0	0	0	0	0	0	0	0	0	0	89
V1_919	f	63	12/14/2016	Ano-genital	No	Endometritis	Genital	FS	nd	0	0	0	0	0	0	0	0	0	0	0	0	2	121
V1_920	m	28.8	12/13/2016	Ano-genital	No	NDH	Cutaneous	FS	neg	0	0	0	0	0	0	0	0	0	0	0	0	3	77
V1_921	f	24.27	12/20/2016	Ano-genital	No	Vulvo vaginitis	Genital	L	nd	0	0	0	0	0	0	0	0	0	0	0	0	1	89
V1_922	m	23.9	12/14/2016	Oro-pharyngeal	No	Angina	ORL-Resp	L	neg	0	0	0	0	0	0	0	0	0	0	0	0	1	89
V1_923	f	73.8	12/21/2016	Skin	No	Supef Cut Inf	Cutaneous	L	neg	1	0	0	0	0	0	1	1	0	0	0	0	1	28
V1_924	f	3.44	12/30/2016	Bone	Yes	Bone Infection	ORL-Resp	FS	neg	0	0	0	0	0	0	0	0	0	0	0	0	3	1
V1_925	f	31.24	12/20/2016	Ano-genital	Yes	Carriage	Genital	A	nd	0	0	0	0	0	0	0	0	0	0	0	0	0	89
V1_926	m	50.55	2017-03-01	Skin	No	Supef Cut Inf	Cutaneous	L	neg	1	0	0	0	0	0	0	0	0	0	0	0	3	63
V1_927	m	21.6	2017-05-01	Skin	Yes	Supef Cut Inf	Cutaneous	L	neg	1	0	0	0	0	0	0	0	0	0	0	0	1	89
V1_928	m	71.75	01/13/2017	Blood	No	Pleuro-pulmonary	ORL-Resp	FS	pos	0	0	0	0	0	0	0	1	1	0	0	0	3	12
V1_929	m	89.44	2017-03-01	Skin	No	Cut abcess	Cutaneous	L	pos	1	0	0	0	1	0	0	1	0	1	0	0	3	89
V1_930	m	70.46	01/20/2017	Skin	Yes	nNDH	Cutaneous	L	neg	1	0	0	0	0	0	0	1	0	0	0	0	3	1
V1_935	m	9.39	2017-12-02	Skin	No	Supef Cut Inf	Cutaneous	L	nd	1	0	0	0	0	0	0	0	0	0	0	0	1	75
V1_936	f	56.71	02/14/2017	Synovial fluid	Yes	Septic arthritis	ORL-Resp	FS	neg	0	0	0	0	0	0	0	0	0	0	0	0	3	89
V1_937	m	33.84	02/19/2017	Surgical sample	Yes	Septic arthritis	Cutaneous	FS	nd	1	0	0	0	0	0	1	0	0	0	0	0	3	75
V1_938	f	3.01	02/19/2017	Oro-pharyngeal	No	Peritonsilar abcess	ORL-Resp	SS	neg	1	1	0	0	0	0	0	0	0	0	0	0	3	89
V1_939	f	5.61	02/28/2017	Ano-genital	Yes	Vulvo vaginitis	Genital	L	nd	0	0	0	0	0	0	0	0	0	0	0	0	1	75
V1_940	f	4.2	2017-11-03	Skin	Yes	Supef Cut Inf	Cutaneous	L	nd	1	0	0	0	0	0	0	0	0	0	0	0	1	89
V1_941	f	86.67	2017-11-03	Blood	Yes	Septic arthritis	Not Known	FS	pos	0	0	0	0	0	0	0	0	0	0	0	0	3	1
V1_942	m	54	03/16/2017	Skin	Yes	Supef Cut Inf	Cutaneous	L	neg	1	0	0	0	1	0	0	1	1	0	0	0	1	12
V1_943	f	5.8	03/17/2017	Skin	No	Supef Cut Inf	Cutaneous	L	nd	0	0	0	0	0	0	0	0	0	0	0	0	1	1
V1_944	m	21.87	03/22/2017	Skin	No	nNDH	Cutaneous	FS	neg	1	0	0	0	0	0	0	0	0	0	0	0	2	1
V1_945	f	30.08	03/27/2017	Ano-genital	Yes	Puerperal sepsis	Genital	FS	neg	0	0	0	0	0	0	0	0	0	0	0	0	2	28
V1_946	f	27.43	03/27/2017	Oro-pharyngeal	No	Angina	ORL-Resp	FS	neg	0	0	0	0	0	0	0	0	0	0	0	0	1	89
V1_947	f	92.33	03/30/2017	Skin	Yes	Supef Cut Inf	Cutaneous	L	neg	1	0	0	0	0	0	1	0	0	1	0	0	1	89
V1_948	f	3.16	2017-09-04	Skin	Yes	Cut abcess	Cutaneous	FS	nd	0	0	0	0	0	0	0	0	0	0	0	0	2	87
V1_949	m	86.15	2017-05-04	Blood	Yes	Bone Infection	Cutaneous	SS	pos	1	0	0	0	0	0	0	1	0	0	0	0	3	89
V1_950	m	14.9	04/19/2017	Oro-pharyngeal	Yes	Angina	ORL-Resp	FS	neg	0	0	0	0	0	0	0	0	0	0	0	0	1	1
V1_951	m	0.79	2017-12-05	urinary	Yes	Carriage	Genital	A	nd	0	0	0	0	0	0	0	0	0	0	0	0	0	28
V1_952	m	4.74	2017-04-05	Oro-pharyngeal	Yes	Peritonsilar abcess	ORL-Resp	FS	neg	0	0	0	0	0	0	0	0	0	0	0	0	3	3
V1_953	f	53.04	04/30/2017	urinary	Yes	Other	Genital	L	nd	0	0	0	0	0	0	0	0	0	0	0	0	1	89
V1_954	m	50.08	04/21/2017	Bone	Yes	Bone Infection	Cutaneous		neg	1	0	0	0	0	0	0	0	0	0	0	0	1	89
V1_955	f	27.86	2017-06-05	Ano-genital	Yes	Endometritis	Genital	L	nd	0	0	0	0	0	0	0	0	0	0	0	0	2	87
V1_957	m	52.4	05/15/2017	Oro-pharyngeal	No	Other ORL	ORL-Resp	L	nd	0	0	0	0	0	0	0	0	0	0	0	0	1	1
V1_958	f	23.66	05/17/2017	Oro-pharyngeal	Yes	Carriage	ORL-Resp	A	neg	0	0	0	1	0	0	0	0	0	0	0	0	0	1
V1_959	f	2.68	2017-06-05	Oro-pharyngeal	No	Peritonsilar abcess	ORL-Resp	FS	nd	0	0	0	0	0	0	0	0	0	0	0	0	3	89
V1_960	m	30.81	2017-08-05	Surgical sample	No	Septic arthritis	Cutaneous	FS	nd	1	0	0	0	0	0	0	0	0	0	0	0	3	1
V1_961	f	5.11	2017-08-05	Skin	Yes	Supef Cut Inf	Cutaneous	L	nd	1	0	0	0	0	0	0	0	0	0	0	0	1	1
V1_962	m	4.34	2017-12-05	Oro-pharyngeal	Yes	Peritonsilar abcess	ORL-Resp	FS	neg	0	0	0	0	0	0	0	0	0	0	0	0	3	28
V1_963	f	34.38	04/30/2017	Oro-pharyngeal	No	Peritonsilar abcess	ORL-Resp	FS	nd	0	0	0	0	0	0	0		0	0	0	0	3	4
V1_965	m	56.11	05/20/2017	Blood	Yes	NDH	Cutaneous	SS	pos	1	0	0	0	0	0	1	0	0	1	0	0	3	89
V1_966	f	21.92	05/26/2017	Oro-pharyngeal	No	Angina	ORL-Resp	L	nd	0	0	0	0	0	0	0	0	0	0	0	0	1	12
V1_967	f	21.05	05/30/2017	Bone	Yes	Bone Infection	Cutaneous	L	neg	0	0	0	0	0	0	0	1	0	0	0	0	3	89
V1_968	f	35.54	2017-01-06	Oro-pharyngeal	Yes	Peritonsilar abcess	ORL-Resp	L	nd	0	0	0	0	0	0	0	0	0	0	0	0	3	6
V1_969	m	5.42	2017-05-06	Oro-pharyngeal	No	Peritonsilar abcess	ORL-Resp	SS	neg	0	0	0	0	0	0	0	0	0	0	0	0	3	3
V1_970	m	5.8	2017-05-06	Ano-genital	No	Anitis	Cutaneous	L	nd	1	0	0	0	0	0	0	0	0	0	0	0	1	75
V1_971	m	84.65	2017-09-06	Blood	Yes	Bone Infection	Cutaneous	SS	pos	1	0	0	0	0	1	0	1	0	0	0	0	3	89
V1_972	m	80	2017-10-06	Blood	Yes	Pleuro-pulmonary	ORL-Resp	SS	pos	0	0	0	0	0	1	0	0	0	1	0	0	3	1
V1_973	m	6.01	06/16/2017	Skin	Yes	Supef Cut Inf	Cutaneous	L	nd	1	0	0	0	0	0	0	0	0	0	0	0	1	28
V1_974	f	36.58	06/18/2017	Ano-genital	Yes	Vulvo vaginitis	Genital	L	nd	0	0	0	0	0	0	0	0	0	0	0	0	1	1
V1_975	m	63.12	06/18/2017	Skin	No	Supef Cut Inf	Cutaneous	L	neg	1	0	0	0	0	0	1	0	0	1	0	0	1	89
V1_976	f	35.65	06/21/2017	Ano-genital	Yes	Carriage	Genital	A	nd	0	0	0	0	0	0	0	0	0	0	0	0	0	6
V1_979	f	4.74	06/27/2017	Oro-pharyngeal	No	Peritonsilar abcess	ORL-Resp	FS	nd	0	0	0	0	0	0	0	0	0	0	0	0	3	89
V1_980	f	9.31	2017-08-07	Oro-pharyngeal	No	Peritonsilar abcess	ORL-Resp	FS	nd	0	0	0	0	0	0	0	0	0	0	0	0	3	3
V1_981	f	4.68	2017-06-07	Oro-pharyngeal	Yes	Peritonsilar abcess	ORL-Resp	FS	nd	0	0	0	0	0	0	0	0	0	0	0	0	3	1
V1_982	m	23.08	2017-12-07	Surgical sample	Yes	Septic arthritis	Cutaneous	FS	neg	1	0	0	0	0	0	0	0	0	0	0	0	3	66
V1_983	f	79.72	07/18/2017	Blood	Yes	Erysipela	Cutaneous	FS	pos	1	0	0	0	0	0	0	0	0	0	1	0	3	28
V1_984	f	10.16	07/21/2017	Oro-pharyngeal	Yes	Other	ORL-Resp	L	nd	0	0	0	0	0	0	0	0	0	0	0	0	3	1
V1_985	f	30.84	07/20/2017	Oro-pharyngeal	Yes	Angina	ORL-Resp	FS	nd	0	0	0	0	0	0	0		0	0	0	0	1	12
V1_986	m	56.09	07/26/2017	CSF	Yes	Other	ORL-Resp	SS	pos	0	0	0	0	0	0	0	0	0	0	0	0	3	3
V1_988	f	37.77	07/30/2017	Ano-genital	Yes	Puerperal sepsis	Genital	FS	nd	0	0	0	0	0	0	0	0	0	0	0	0	3	4
V1_989	f	11.75	07/31/2017	Synovial fluid	Yes	Septic arthritis	Not Known	FS	neg	0	0	0	0	0	0	0	0	0	0	0	0	3	3
V1_995	m	70.35	08/25/2017	Surgical sample	No	NDH	Cutaneous	SS	neg	1	1	0	0	0	0	0	0	0	0	1	0	3	89
V1_996	f	0.11	08/31/2017	urinary	No	Carriage	Genital	A	nd	0	0	0	0	0	0	0	0	0	0	0	0	0	87
V1_997	f	41.35	08/31/2017	Surgical sample	Yes	Cut abcess	Cutaneous	L	nd	1	0	0	0	0	0	0	0	0	0	0	0	2	89
V1_998	f	47.53	2017-06-09	Skin	No	NDH	Cutaneous	L	neg	1	0	1	0	0	0	0	0	0	0	0	0	3	3
V1_999			2017-05-09	Oro-pharyngeal		Carriage	ORL-Resp	A	nd	0	0	0	0	0	0	0		0	0	0	0	0	89
V1_1000	m	66.75	09/15/2017	Skin	Yes	Erysipela	Cutaneous	L	neg	1	0	0	0	0	0	0	1	1	0	0	0	1	44
V1_1001	m	33.72	09/18/2017	Skin	Yes	Erysipela	Cutaneous	FS	nd	1	0	1	1	0	0	1	0	1	0	0	0	1	108
V1_1002	m	51.45	2017-11-10	Synovial fluid	No	Septic arthritis	Cutaneous	L	nd	1	0	0	0	0	0	1	0	0	0	0	0	3	89
V1_1003	f	85.56	10/16/2017	Blood	No	Erysipela	Cutaneous	FS	pos	1	0	0	0	0	0	0	1	0	0	1	0	3	12
V1_1004	f	36.92	10/20/2017	Ano-genital	Yes	Vulvo vaginitis	Genital	L	nd	0	0	0	0	0	0	1	0	0	0	0	0	1	12
V1_1005	m	38.75	2017-01-11	Skin	No	nNDH	Cutaneous	L	nd	1	0	0	0	0	0	0	0	0	0	0	0	1	75
V1_1008	m	22.46	10/27/2017	Oro-pharyngeal	Yes	Peritonsilar abcess	ORL-Resp	L	neg	0	0	0	0	0	0	0	0	0	0	0	0	3	76
V1_1009	m	7.61	10/27/2017	Adenitis	No	nNDH	Cutaneous	FS	neg	0	0	0	0	0	0	0	0	0	1	0	1	3	89
V1_1010	m	18.39	2017-09-11	Oro-pharyngeal	No	Peritonsilar abcess	ORL-Resp	L	nd	0	0	0	0	0	0	0	0	0	0	0	0	3	82
V1_1011	f	8.15	2017-09-11	Skin	Yes	Supef Cut Inf	Cutaneous	L	nd	1	0	0	0	0	0	0	0	0	0	0	0	1	49
V1_1012	f	92.12	11/13/2017	Skin	No	Supef Cut Inf	Cutaneous	FS	neg	1	0	0	0	0	0	0	1	0	1	0	0	1	89
V1_1016	f	83.15	2017-05-12	Blood	No	Erysipela	Cutaneous	FS	pos	1	0	0	0	0	0	1	1	0	0	0	0	3	89
V1_1017	f	31.45	2017-07-12	Synovial fluid	Yes	Septic arthritis	Cutaneous	FS	neg	1	0	0	0	0	0	1	1	0	0	0	0	3	4
V1_1018	m	0.05	2017-12-12	Skin	Yes	Carriage	Cutaneous	A	nd	0	0	0	0	0	0	0	0	0	0	0	0	0	89
V1_1019	f	35.4	12/15/2017	Ano-genital	Yes	Carriage	Genital	A	nd	0	0	0	0	0	0	0	0	0	0	0	0	0	4
V1_1020	f	9.03	12/17/2017	Oro-pharyngeal	No	Mastoïditis	ORL-Resp	FS	neg	0	0	0	0	0	0	1	0	0	1	0	0	3	1
V1_1022	m	23.15	12/19/2017	Skin	Yes	Supef Cut Inf	Cutaneous	L	nd	1	0	0	0	0	0	0	0	0	0	0	0	1	86
V1_1023	m	35.33	12/19/2017	Oro-pharyngeal	Yes	Peritonsilar abcess	ORL-Resp	L	nd	0	0	0	0	0	0	0	0	0	1	0	0	2	4
V1_1024	m	30	12/31/2017	Blood	Yes	Pleuro-pulmonary	Cutaneous	FS	pos	1	0	0	0	0	0	1	0	0	0	0	0	3	92
V1_1025	f	64.35	12/23/2017	Blood	No	Other	Genital	FS	pos	0	0	0	0	0	0	0	0	0	0	1	0	3	1
V1_1026	m	53.06	12/30/2017	Skin	No	NDH	Cutaneous	SS	neg	0	0	0	0	0	0	0	0	1	0	0	0	3	1
V1_1028	m	69.88	12/31/2017	Skin	No	Supef Cut Inf	Cutaneous	L	nd	1	0	0	0	0	0	0	0	0	0	0	0	1	87
